# Supplementary material for: Reply to: Inaccurate viral prediction leads to overestimated diversity of the archaeal virome in the human gut
Source: Nat Commun. 2024 Jul 17;15:5977. doi: 10.1038/s41467-024-49903-9 (PMC11255301; doi:10.1038/s41467-024-49903-9)
Supplement: Supplementary file 3 — Supplementary data 1 [file 41467_2024_49903_MOESM3_ESM.xlsx]

## Sheet: Sheet1
Supplementary Data 1. Sequences of GPIC phages
Accession	Description	VirSorter (categories 1, 2)	Virsorter2 (score ≥ 0.9, at least hits to one viral hallmark gene)	VirFinder (score ≥ 0.9 and p < 0.05)	DeepVirFinder (score ≥ 0.9 and p < 0.05)	VIBRANT (score of medium quality or higher)
OP172633	Agathobaculum phage AB434P2, partial genome	No	Yes	No	Yes	Yes
OP172634	Agathobaculum phage AB434P3, partial genome	No	Yes	No	Yes	Yes
OP172635	Anaerostipes phage AC844P1, complete genome	No	Yes	No	No	No
OP172636	Anaerostipes phage AC844P2, complete genome	No	Yes	No	No	No
OP172637	Anaerostipes phage AC844P3, complete genome	No	Yes	No	No	No
OP172638	Amedibacillus phage AD70P2, complete genome	No	Yes	Yes	Yes	Yes
OP172639	Amedibacillus phage AD70P3, complete genome	No	Yes	Yes	Yes	Yes
OP172640	Alistipes phage AS73P1, complete genome	No	Yes	No	Yes	Yes
OP172641	Bifidobacterium phage BA720P3, complete genome	No	Yes	Yes	Yes	Yes
OP172642	Bifidobacterium phage BA746P1, complete genome	No	Yes	Yes	Yes	Yes
OP172643	Bacteroides phage BC422P2, complete genome	No	Yes	No	Yes	No
OP172644	Bacteroides phage BC669P1, partial genome	No	Yes	No	Yes	Yes
OP172645	Bacteroides phage BC669P2, complete genome	No	Yes	No	Yes	Yes
OP172646	Bacteroides phage BC669P3, complete genome	No	Yes	Yes	Yes	Yes
OP172647	Bacteroides phage BC679P1, complete genome	No	Yes	No	Yes	Yes
OP172648	Bacteroides phage BC679P2, complete genome	No	Yes	No	Yes	Yes
OP172649	Bacteroides phage BC679P3, complete genome	No	Yes	No	Yes	Yes
OP172650	Bacteroides phage BC679P4, complete genome	No	Yes	No	Yes	Yes
OP172651	Bacteroides phage BC679P5, complete genome	No	Yes	Yes	Yes	Yes
OP172652	Phocaeicola phage BD26P1, complete genome	No	Yes	Yes	Yes	Yes
OP172653	Phocaeicola phage BD26P2, complete genome	No	Yes	Yes	Yes	Yes
OP172654	Phocaeicola phage BD26P3, partial genome	No	Yes	Yes	Yes	Yes
OP172655	Phocaeicola phage BD26P4, partial genome	No	Yes	Yes	Yes	Yes
OP172656	Phocaeicola phage BD26P5, complete genome	No	Yes	Yes	Yes	Yes
OP172657	OM05-12 phage BD166P1, complete genome	No	Yes	Yes	Yes	Yes
OP172658	Bifidobacterium phage BD811P1, complete genome	No	Yes	No	No	Yes
OP172659	Bifidobacterium phage BD811P2, complete genome	No	Yes	No	No	Yes
OP172660	Bifidobacterium phage BD811P3, complete genome	No	Yes	No	No	Yes
OP172661	Bacteroides phage BF8P1, complete genome	cat_1	Yes	Yes	Yes	Yes
OP172662	Bacteroides phage BF10P1, complete genome	cat_1	Yes	Yes	Yes	Yes
OP172663	Bacteroides phage BF10P2, complete genome	cat_1	Yes	Yes	Yes	Yes
OP172664	Bacteroides phage BF10P3, complete genome	cat_1	Yes	Yes	Yes	Yes
OP172665	Bacteroides phage BF344P1, complete genome	cat_1	Yes	Yes	Yes	Yes
OP172666	Bacteroides phage BF486P1, complete genome	cat_2	Yes	Yes	Yes	Yes
OP172667	Bacteroides phage BF486P2, complete genome	No	Yes	No	Yes	Yes
OP172668	Bacteroides phage BF486P3, complete genome	No	Yes	No	Yes	Yes
OP172669	Bacteroides phage BF494P1, complete genome	No	Yes	No	Yes	Yes
OP172670	Bacteroides phage BF503P1, partial genome	No	Yes	No	Yes	Yes
OP172671	Bacteroides phage BF503P2, complete genome	No	Yes	No	Yes	Yes
OP172672	Bacteroides phage BF503P4, complete genome	No	Yes	No	Yes	Yes
OP172673	Bacteroides phage BF695P2, partial genome	cat_2	Yes	Yes	Yes	Yes
OP172674	Bacteroides phage BF695P3, complete genome	cat_1	Yes	Yes	Yes	Yes
OP172675	Bacteroides phage BF698P1, complete genome	cat_1	Yes	Yes	Yes	Yes
OP172676	Bacteroides phage BF698P3, complete genome	cat_1	Yes	Yes	Yes	Yes
OP172677	Bacteroides phage BF702P1, complete genome	cat_1	Yes	Yes	Yes	Yes
OP172678	Bacteroides phage BF766P1, complete genome	cat_1	Yes	Yes	Yes	Yes
OP172679	Bacteroides phage BF766P4, complete genome	cat_1	Yes	Yes	Yes	Yes
OP172680	Bacteroides phage BK649P1, complete genome	cat_1	Yes	Yes	Yes	Yes
OP172681	Bacteroides phage BK687P1, complete genome	No	Yes	Yes	Yes	Yes
OP172682	Bacteroides phage BK687P2, complete genome	No	Yes	Yes	Yes	Yes
OP172683	Bacteroides phage BK687P3, complete genome	No	Yes	Yes	Yes	No
OP172684	Bacteroides phage BK687P4, complete genome	No	Yes	Yes	Yes	Yes
OP172685	Bacteroides phage BK687P5, complete genome	No	Yes	Yes	Yes	Yes
OP172686	Bacteroides phage BK687P6, partial genome	No	Yes	Yes	Yes	Yes
OP172687	Bacteroides phage BK735P1, complete genome	No	Yes	Yes	Yes	No
OP172688	Bacteroides phage BK735P2, partial genome	No	Yes	Yes	Yes	Yes
OP172689	Bacteroides phage BK735P3, complete genome	No	Yes	Yes	Yes	No
OP172690	Bacteroides phage BK735P4, complete genome	No	Yes	Yes	Yes	Yes
OP172691	Bacteroides phage BK745P1, complete genome	No	Yes	Yes	Yes	Yes
OP172692	Bacteroides phage BK745P3, complete genome	No	Yes	Yes	Yes	Yes
OP172693	Bacteroides phage BK745P4, complete genome	No	Yes	Yes	Yes	Yes
OP172694	Phocaeicola phage BM127P1, complete genome	No	Yes	Yes	Yes	Yes
OP172695	Phocaeicola phage BM127P2, complete genome	No	Yes	Yes	Yes	Yes
OP172696	Phocaeicola phage BM127P3, complete genome	No	Yes	Yes	Yes	Yes
OP172697	Phocaeicola phage BM127P4, complete genome	No	Yes	Yes	Yes	Yes
OP172698	Bacteroides phage BO668P1, complete genome	No	Yes	Yes	Yes	Yes
OP172699	Bacteroides phage BO668P2, complete genome	No	Yes	Yes	Yes	Yes
OP172700	Bifidobacterium phage BP677P1, complete genome	No	Yes	No	Yes	Yes
OP172701	Bifidobacterium phage BP677P2, complete genome	No	Yes	No	Yes	Yes
OP172702	Bifidobacterium phage BP677P3, complete genome	No	Yes	No	Yes	Yes
OP172703	Bifidobacterium phage BP677P4, complete genome	No	Yes	No	Yes	Yes
OP172704	Bifidobacterium phage BP677P8, complete genome	No	Yes	No	Yes	Yes
OP172705	Bifidobacterium phage BP742P1, partial genome	No	Yes	No	No	Yes
OP172706	Bacteroides phage BS162P1, partial genome	No	Yes	No	Yes	Yes
OP172707	Bacteroides phage BS162P3, complete genome	No	Yes	Yes	Yes	Yes
OP172708	Bacteroides phage BT47P1, complete genome	No	Yes	Yes	Yes	Yes
OP172709	Bacteroides phage BT61P1, complete genome	No	Yes	Yes	Yes	Yes
OP172710	Bacteroides phage BT61P2, complete genome	No	Yes	Yes	Yes	Yes
OP172711	Bacteroides phage BT401P1, complete genome	No	Yes	No	Yes	Yes
OP172712	Bacteroides phage BT401P2, complete genome	No	Yes	Yes	Yes	Yes
OP172713	Bacteroides phage BT401P3, complete genome	No	Yes	Yes	Yes	Yes
OP172714	Bacteroides phage BT498P1, complete genome	No	Yes	Yes	Yes	Yes
OP172715	Bacteroides phage BT528P1, complete genome	No	Yes	Yes	Yes	Yes
OP172716	Bacteroides phage BT528P2, complete genome	No	Yes	Yes	Yes	Yes
OP172717	Bacteroides phage BT566P1, partial genome	No	Yes	Yes	Yes	Yes
OP172718	Bacteroides phage BT566P2, complete genome	No	Yes	Yes	Yes	Yes
OP172719	Bacteroides phage BT638P1, complete genome	No	Yes	Yes	Yes	Yes
OP172720	Bacteroides phage BT638P2, complete genome	No	Yes	No	Yes	Yes
OP172721	Bacteroides phage BT638P3, complete genome	No	Yes	No	No	Yes
OP172722	Bacteroides phage BT638P4, partial genome	No	Yes	No	No	Yes
OP172723	Bacteroides phage BT638P5, complete genome	No	Yes	Yes	Yes	Yes
OP172724	Bacteroides phage BT638P6, complete genome	No	Yes	Yes	Yes	Yes
OP172725	Bacteroides phage BT638P7, complete genome	No	Yes	No	Yes	Yes
OP172726	Bacteroides phage BT638P8, complete genome	No	Yes	Yes	Yes	Yes
OP172727	Bacteroides phage BT681P2, complete genome	No	Yes	Yes	Yes	Yes
OP172728	Bacteroides phage BT681P3, partial genome	No	Yes	Yes	Yes	Yes
OP172729	Bacteroides phage BT681P4, complete genome	No	Yes	Yes	Yes	Yes
OP172730	Bacteroides phage BT709P1, complete genome	No	Yes	Yes	No	Yes
OP172731	Bacteroides phage BU183P1, complete genome	No	Yes	Yes	Yes	Yes
OP172732	Bacteroides phage BU183P2, complete genome	No	Yes	Yes	Yes	Yes
OP172733	Bacteroides phage BU241P1, complete genome	No	Yes	Yes	Yes	Yes
OP172734	Bacteroides phage BU241P2, complete genome	No	Yes	Yes	Yes	Yes
OP172735	Bacteroides phage BU730P1, complete genome	No	Yes	Yes	Yes	Yes
OP172736	Phocaeicola phage BV57P1, complete genome	No	Yes	Yes	Yes	Yes
OP172737	Phocaeicola phage BV57P2, complete genome	No	Yes	Yes	Yes	Yes
OP172738	Phocaeicola phage BV57P3, complete genome	No	Yes	Yes	Yes	Yes
OP172739	Phocaeicola phage BV185P1, complete genome	No	Yes	Yes	Yes	Yes
OP172740	Phocaeicola phage BV200P1, complete genome	No	Yes	Yes	Yes	Yes
OP172741	Phocaeicola phage BV283P1, partial genome	No	Yes	Yes	Yes	Yes
OP172742	Phocaeicola phage BV283P2, partial genome	No	Yes	Yes	Yes	Yes
OP172743	Phocaeicola phage BV283P3, complete genome	No	Yes	Yes	Yes	Yes
OP172744	Phocaeicola phage BV674P5, complete genome	No	Yes	Yes	Yes	Yes
OP172745	Phocaeicola phage BV737P2, complete genome	No	Yes	Yes	Yes	Yes
OP172746	Phocaeicola phage BV737P3, complete genome	No	Yes	Yes	Yes	Yes
OP172747	Phocaeicola phage BV739P1, complete genome	No	Yes	Yes	Yes	Yes
OP172748	Phocaeicola phage BV741P1, complete genome	No	Yes	Yes	Yes	Yes
OP172749	Phocaeicola phage BV741P2, complete genome	No	Yes	Yes	Yes	Yes
OP172750	Phocaeicola phage BV741P4, complete genome	No	Yes	Yes	Yes	Yes
OP172751	Bacteroides phage BX788P2, partial genome	No	Yes	Yes	Yes	No
OP172753	Enterocloster phage CB457P1, complete genome	No	Yes	No	Yes	Yes
OP172754	Enterocloster phage CB457P2, complete genome	No	Yes	No	Yes	No
OP172755	Enterocloster phage CB473P1, complete genome	No	Yes	No	Yes	No
OP172756	Enterocloster phage CB473P2, complete genome	No	Yes	No	Yes	No
OP172757	Enterocloster phage CB473P3, complete genome	No	Yes	No	Yes	Yes
OP172758	Hungatella phage CH17P1, partial genome	No	Yes	Yes	Yes	Yes
OP172759	Clostridium phage CI55P1, complete genome	No	Yes	Yes	Yes	Yes
OP172760	Clostridium phage CI55P2, complete genome	No	Yes	Yes	Yes	Yes
OP172761	Clostridium phage CI130P1, complete genome	No	Yes	Yes	Yes	Yes
OP172762	Clostridium phage CI130P2, complete genome	No	Yes	Yes	Yes	Yes
OP172763	Clostridium phage CI461P1, complete genome	No	Yes	Yes	Yes	Yes
OP172764	Clostridium phage CI461P2, complete genome	No	Yes	Yes	Yes	Yes
OP172765	Clostridium phage CI461P3, complete genome	No	Yes	Yes	Yes	Yes
OP172766	Clostridium phage CI644P1, complete genome	No	Yes	Yes	Yes	Yes
OP172767	Clostridium phage CI644P2, complete genome	No	Yes	Yes	Yes	Yes
OP172768	Clostridium phage CI644P3, complete genome	No	Yes	Yes	Yes	Yes
OP172769	Clostridium phage CI644P4, complete genome	No	Yes	Yes	Yes	Yes
OP172770	Clostridium phage CI644P5, complete genome	No	Yes	Yes	Yes	Yes
OP172771	Clostridium phage CI644P6, complete genome	No	Yes	Yes	Yes	Yes
OP172772	Clostridium phage CS229P1, complete genome	No	Yes	Yes	Yes	Yes
OP172773	Clostridium phage CS229P2, complete genome	No	Yes	Yes	Yes	Yes
OP172774	Clostridium phage CS229P3, complete genome	No	Yes	Yes	Yes	Yes
OP172775	Clostridium phage CS266P1, complete genome	No	Yes	Yes	Yes	Yes
OP172776	Clostridium phage CS266P2, complete genome	No	Yes	Yes	Yes	Yes
OP172777	Clostridium phage CS266P3, complete genome	No	Yes	Yes	Yes	Yes
OP172778	Clostridium phage CS266P4, complete genome	No	Yes	Yes	Yes	Yes
OP172779	Dorea phage DO134P1, complete genome	No	Yes	No	No	Yes
OP172780	Enterococcus phage EC55P1, complete genome	cat_1	Yes	Yes	Yes	Yes
OP172781	Enterococcus phage EC55P2, complete genome	cat_2	Yes	Yes	Yes	Yes
OP172782	Enterococcus phage EC99P1, complete genome	cat_2	Yes	Yes	Yes	Yes
OP172783	Enterococcus phage EC99P2, complete genome	No	Yes	Yes	Yes	Yes
OP172784	Escherichia phage ECO07P1, complete genome	cat_2	Yes	Yes	Yes	Yes
OP172785	Escherichia phage ECO07P2, complete genome	cat_2	Yes	Yes	Yes	Yes
OP172786	Escherichia phage ECO07P3, complete genome	cat_2	Yes	Yes	Yes	Yes
OP172787	Escherichia phage ECO07P4, complete genome	cat_2	Yes	Yes	Yes	Yes
OP172788	Escherichia phage ECO07P5, complete genome	cat_2	Yes	Yes	Yes	Yes
OP172789	Escherichia phage ECO71P1, complete genome	cat_2	Yes	Yes	Yes	Yes
OP172790	Escherichia phage ECO319P1, complete genome	cat_2	Yes	Yes	Yes	Yes
OP172791	Escherichia phage ECO340P1, complete genome	cat_2	Yes	Yes	Yes	Yes
OP172792	Escherichia phage ECO340P2, complete genome	cat_2	Yes	Yes	Yes	Yes
OP172793	Enterococcus phage EF36P1, complete genome	No	Yes	Yes	Yes	Yes
OP172794	Enterococcus phage EF36P2, complete genome	No	Yes	Yes	Yes	Yes
OP172795	Enterococcus phage EF36P3, partial genome	No	Yes	Yes	Yes	Yes
OP172796	Escherichia phage EF202P1, complete genome	cat_2	Yes	Yes	Yes	Yes
OP172797	Enterococcus phage EF326P1, complete genome	No	Yes	Yes	Yes	Yes
OP172798	Enterococcus phage EF653P1, complete genome	cat_1	Yes	Yes	Yes	Yes
OP172799	Enterococcus phage EF653P3, complete genome	cat_1	Yes	Yes	Yes	Yes
OP172800	Enterococcus phage EF653P5, complete genome	cat_1	Yes	Yes	Yes	Yes
OP172801	Enterococcus phage EG103P1, complete genome	cat_2	Yes	Yes	Yes	Yes
OP172802	Enterococcus phage EG103P2, complete genome	cat_1	Yes	Yes	Yes	Yes
OP172803	Enterococcus phage EG103P3, complete genome	cat_2	Yes	Yes	Yes	Yes
OP172804	Enterococcus phage EH93P1, complete genome	cat_2	Yes	Yes	Yes	Yes
OP172805	Enterococcus phage EH93P2, complete genome	cat_2	Yes	Yes	Yes	Yes
OP172806	Enterococcus phage EH802P1, complete genome	cat_2	Yes	Yes	Yes	Yes
OP172807	Enterococcus phage EH802P2, complete genome	cat_2	Yes	Yes	Yes	Yes
OP172808	Eggerthella phage EL753P1, complete genome	No	Yes	No	No	Yes
OP172809	Klebsiella phage KP591P1, complete genome	cat_1	Yes	Yes	No	Yes
OP172810	Klebsiella phage KP591P3, complete genome	cat_1	Yes	Yes	No	Yes
OP172811	Lysinibacillus phage LC76P1, complete genome	No	Yes	Yes	Yes	Yes
OP172812	Lactococcus phage LG75P1, complete genome	No	Yes	Yes	Yes	No
OP172813	Lactococcus phage LG75P3, complete genome	No	Yes	Yes	Yes	No
OP172814	Parabacteroides phage PD482P1, complete genome	cat_2	Yes	No	Yes	No
OP172815	Parabacteroides phage PD491P1, complete genome	No	Yes	No	Yes	Yes
OP172816	Parabacteroides phage PD691P3, complete genome	cat_2	Yes	No	Yes	No
OP172817	Parabacteroides phage PD691P4, complete genome	cat_2	Yes	No	Yes	No
OP172818	Parabacteroides phage PD691P6, complete genome	cat_2	Yes	No	Yes	No
OP172819	Parabacteroides phage PF672P1, partial genome	No	Yes	No	No	Yes
OP172820	Parabacteroides phage PF672P2, complete genome	No	Yes	No	No	Yes
OP172821	Parabacteroides phage PM21P1, complete genome	No	Yes	Yes	Yes	Yes
OP172822	Parabacteroides phage PM21P2, complete genome	No	Yes	Yes	Yes	Yes
OP172823	Parabacteroides phage PM93P1, complete genome	No	Yes	Yes	Yes	Yes
OP172824	Parabacteroides phage PM116P1, complete genome	No	Yes	Yes	Yes	Yes
OP172825	Parabacteroides phage PM116P2, complete genome	No	Yes	Yes	Yes	Yes
OP172826	Parabacteroides phage PM116P4, complete genome	No	Yes	Yes	Yes	Yes
OP172827	Parabacteroides phage PM116P5, partial genome	No	Yes	Yes	Yes	Yes
OP172828	Parabacteroides phage PM116P6, complete genome	No	Yes	Yes	Yes	Yes
OP172829	Parabacteroides phage PM116P7, complete genome	No	Yes	Yes	Yes	Yes
OP172830	Parabacteroides phage PM682P3, complete genome	No	Yes	Yes	Yes	Yes
OP172831	Parabacteroides phage PM682P4, complete genome	No	Yes	Yes	Yes	Yes
OP172832	Parabacteroides phage PM682P6, complete genome	No	Yes	Yes	Yes	Yes
OP172833	Parabacteroides phage PM708P2, complete genome	No	Yes	Yes	Yes	Yes
OP172834	Parabacteroides phage PM708P3, complete genome	No	Yes	Yes	Yes	Yes
OP172835	Parabacteroides phage PM708P4, complete genome	No	Yes	Yes	Yes	Yes
OP172836	Streptococcus phage SG586P1, complete genome	No	Yes	Yes	Yes	No
OP172837	Streptococcus phage SG586P3, complete genome	No	Yes	Yes	Yes	No
OP172838	Weissella phage WC27P1, complete genome	No	Yes	Yes	Yes	Yes
OP172839	Weissella phage WC29P1, complete genome	No	Yes	Yes	Yes	Yes
OP172840	Weissella phage WC29P2, complete genome	No	Yes	Yes	Yes	Yes
OP172841	Weissella phage WC29P3, complete genome	No	Yes	Yes	Yes	Yes
OP172752	Clostridium phage CB452P1, partial genome	No	Yes	No	Yes	Yes
