# Supplementary material for: Reply to: Inaccurate viral prediction leads to overestimated diversity of the archaeal virome in the human gut
Source: Nat Commun. 2024 Jul 17;15:5977. doi: 10.1038/s41467-024-49903-9 (PMC11255301; doi:10.1038/s41467-024-49903-9)
Supplement: Supplementary file 4 — Supplementary data 2 [file 41467_2024_49903_MOESM4_ESM.xlsx]

## Sheet: Sheet1
Supplementary Data 2. Sequences of 216 archaeal viruses from NCBI’s Nucleotide database (GenBank)
Accession Description	VirSorter (categories 1, 2)	Virsorter2 (score ≥ 0.9, at least hits to one viral hallmark gene)	VirFinder (score ≥ 0.9 and p < 0.05)	DeepVirFinder (score ≥ 0.9 and p < 0.05)	VIBRANT (score of medium quality or higher)
NC_001338.1 Sulfolobus virus 1 complete genome (provirus)	cat_2	Yes	Yes	Yes	No
X07234.1 Sulfolobus virus 1 complete genome (provirus)	cat_2	Yes	Yes	Yes	No
NC_021471.1 Halovirus HSTV-1, complete genome	cat_1	Yes	Yes	Yes	Yes
NC_020158.1 Halovirus HVTV-1, complete genome	cat_2	Yes	Yes	Yes	Yes
MK994522.1 Methanobacterium virus PhiF1, complete genome	cat_2	Yes	Yes	No	Yes
KC117378.1 Halovirus HSTV-1, complete genome	cat_1	Yes	Yes	Yes	Yes
KC117377.1 Halovirus HVTV-1, complete genome	cat_2	Yes	Yes	Yes	Yes
KY229234.1 Uncultured archaeal virus isolate JdFRA1000001, complete genome	No	No	No	Yes	No
NC_030884.1 Sulfolobus islandicus rudivirus 3 isolate SIRV3, complete genome	cat_2	Yes	No	No	No
KX467643.1 Sulfolobus islandicus filamentous virus 2, complete genome	cat_2	Yes	No	Yes	No
KX607101.1 Acidianus two-tailed virus 2 isolate ATV2, complete genome	cat_1	No	No	No	No
KX712143.1 Sulfolobus islandicus rudivirus 3 isolate SIRV3, complete genome	cat_2	Yes	No	No	No
NC_017090.1 Halogeometricum pleomorphic virus 1, complete genome	cat_2	No	Yes	Yes	No
NC_017089.1 Halorubrum pleomorphic virus 6, complete genome	cat_2	No	No	Yes	No
NC_017088.1 Halorubrum pleomorphic virus 3, complete genome	cat_2	No	No	No	No
NC_017087.1 Halorubrum pleomorphic virus 2, complete genome	cat_2	No	No	No	No
JN882267.1 Halogeometricum pleomorphic virus 1, complete genome	cat_2	No	Yes	Yes	No
JN882266.1 Halorubrum pleomorphic virus 6, complete genome	cat_2	No	No	Yes	No
JN882265.1 Halorubrum pleomorphic virus 3, complete genome	cat_2	No	No	No	No
JN882264.1 Halorubrum pleomorphic virus 2, complete genome	cat_2	No	No	No	No
NC_007409.1 Acidianus two-tailed virus, complete genome	cat_1	Yes	No	No	No
NC_004087.1 Sulfolobus islandicus rod-shaped virus 1, complete genome	cat_1	Yes	No	No	No
NC_003158.1 Natrinema virus SNJ1, complete genome	No	No	No	No	No
NC_004086.1 Sulfolobus islandicus rod-shaped virus 2, complete genome	cat_1	Yes	No	Yes	No
NC_009597.1 Pyrococcus abyssi virus 1, complete genome	cat_2	Yes	No	Yes	No
NC_005872.1 Pyrobaculum spherical virus, complete genome	cat_1	Yes	No	Yes	No
NC_003214.2 Sulfolobus islandicus filamentous virus, complete genome	cat_2	Yes	Yes	Yes	No
NC_009884.1 Acidianus filamentous virus 2, complete genome	cat_2	No	Yes	Yes	No
NC_009452.1 Acidianus bottle-shaped virus, complete genome	cat_2	No	Yes	Yes	No
NC_043427.1 Aeropyrum coil-shaped virus complete genome	No	No	No	Yes	No
AY048850.1 Natrinema virus SNJ1, complete genome	No	No	No	No	No
HE681887.1 Aeropyrum coil-shaped virus complete genome	No	No	No	Yes	No
EF432053.1 Acidianus bottle-shaped virus, complete genome	cat_2	No	Yes	Yes	No
EF071488.1 Pyrococcus abyssi virus 1, complete genome	cat_2	Yes	No	Yes	No
NC_062739.1 Haloferax tailed virus 1, complete genome	cat_2	Yes	Yes	Yes	Yes
NC_023592.1 Haloarcula hispanica pleomorphic virus 2, complete genome	cat_2	No	Yes	Yes	No
MG550113.1 Halorubrum pleomorphic virus 11, complete genome	cat_2	No	No	No	No
MG550111.1 Halorubrum pleomorphic virus 10, complete genome	cat_2	No	No	No	No
MG550110.1 Halorubrum pleomorphic virus 12, complete genome	cat_2	No	Yes	No	No
KY264020.1 Haloarcula hispanica pleomorphic virus 4 strain 1A_s5a-1/hispanic	cat_2	No	Yes	No	No
KX344510.1 Haloarcula hispanica pleomorphic virus 3 isolate A, complete geno	cat_2	No	Yes	No	No
KF056323.1 Haloarcula hispanica pleomorphic virus 2, complete genome	cat_2	No	Yes	Yes	No
GU321093.1 Haloarcula hispanica pleomorphic virus 1, complete genome	cat_2	No	Yes	Yes	No
FJ685651.1 Halorubrum pleomorphic virus 1, complete genome	cat_2	No	Yes	Yes	No
AF191797.1 His2 virus, complete genome	cat_2	No	Yes	Yes	No
NC_047943.1 Haloarcula hispanica pleomorphic virus 4, complete genome	cat_2	No	Yes	No	No
NC_047928.1 Haloarcula hispanica pleomorphic virus 3, complete genome	cat_2	No	Yes	No	No
NC_029316.1 Acidianus tailed spindle virus isolate 1, complete genome	cat_2	Yes	No	Yes	No
NC_029103.1 Sulfolobus monocaudavirus SMV3, complete genome	cat_2	Yes	No	Yes	No
NC_029027.1 Sulfolobales virus YNP1 strain SYV1, complete genome	cat_2	Yes	No	Yes	No
NC_029020.1 Sulfolobus monocaudavirus SMV2, complete genome	cat_2	Yes	No	Yes	No
NC_023585.1 Sulfolobus monocaudavirus SMV1 complete genome	cat_2	No	No	Yes	No
NC_020077.1 Sulfolobus virus STSV2, complete genome	cat_1	Yes	No	No	No
NC_016899.1 Thermococcus prieurii virus 1, complete genome	cat_2	No	Yes	No	No
NC_013588.1 Sulfolobus spindle-shaped virus 7, complete genome	cat_2	Yes	Yes	No	Yes
NC_013587.1 Sulfolobus spindle-shaped virus 6, complete genome	cat_2	Yes	Yes	Yes	No
NC_009986.1 Sulfolobus spindle-shaped virus 4, complete genome	cat_2	Yes	Yes	No	No
NC_009965.1 Acidianus rod-shaped virus 1, complete genome	cat_1	Yes	No	Yes	No
NC_006268.1 Sulfolobus virus STSV1, complete genome	cat_1	Yes	No	No	No
NC_005361.1 Sulfolobus virus Kamchatka 1, complete genome	cat_2	Yes	No	No	Yes
NC_005360.1 Sulfolobus virus Ragged Hills, complete genome	cat_2	Yes	No	No	No
NC_005265.1 Sulfolobus virus 2, complete genome	cat_2	Yes	Yes	Yes	No
NC_028268.1 Aeropyrum pernix spindle-shaped virus 1 complete genome	No	No	No	Yes	No
NC_028256.1 Aeropyrum pernix ovoid virus 1 complete genome	cat_2	No	No	Yes	No
NC_014099.1 Sulfolobus turreted icosahedral virus 2, complete genome	cat_2	Yes	No	Yes	No
NC_013585.1 Acidianus spindle-shaped virus 1, complete genome	cat_2	Yes	Yes	Yes	Yes
NC_011217.1 Sulfolobus spindle-shaped virus 5, complete genome	cat_2	Yes	Yes	Yes	No
NC_005892.1 Sulfolobus turreted icosahedral virus, complete genome	cat_1	Yes	No	Yes	No
NC_055116.1 Sulfolobus polyhedral virus 2 clone F, complete genome	cat_2	No	Yes	Yes	No
MW522970.1 Uncultured archaeal virus clone Altivir_1_MSI_BF_2012, complete g	No	No	No	No	No
NC_048158.1 Halorubrum pleomorphic virus 11, complete genome	cat_2	No	No	No	No
NC_048157.1 Halorubrum pleomorphic virus 10, complete genome	cat_2	No	No	No	No
NC_048156.1 Halorubrum pleomorphic virus 12, complete genome	cat_2	No	Yes	No	No
NC_042347.1 Sulfolobus ellipsoid virus 1 isolate CR_L, complete genome	cat_2	No	No	Yes	No
NC_030848.1 Haloarcula californiae icosahedral virus 1, complete genome	cat_1	Yes	Yes	Yes	No
NC_029011.1 Sulfolobus monocaudavirus SMV4, complete genome	cat_2	Yes	No	Yes	No
NC_028992.1 Sulfolobales Virus YNP2 strain SYV2, complete genome	cat_2	Yes	No	No	No
NC_028938.1 Acidianus bottle-shaped virus 2 strain ABV2, complete genome	cat_2	No	No	Yes	No
NC_028787.1 Acidianus bottle-shaped virus 3 strain ABV3, complete genome	cat_2	No	No	Yes	No
NC_021340.1 Halovirus HHTV-2, complete genome	cat_1	Yes	Yes	Yes	No
NC_021330.1 Halovirus HCTV-1, complete genome	cat_2	Yes	Yes	Yes	Yes
NC_021329.1 Halovirus HRTV-4, complete genome	cat_1	Yes	Yes	Yes	No
NC_021328.1 Halovirus HGTV-1, complete genome	cat_2	Yes	Yes	Yes	Yes
NC_021327.1 Halovirus HCTV-5, complete genome	cat_2	Yes	Yes	Yes	Yes
NC_021322.1 Halovirus HHTV-1, complete genome	cat_1	Yes	No	Yes	Yes
NC_021319.1 Halovirus HCTV-2, complete genome	cat_1	Yes	Yes	Yes	No
NC_020998.1 Halovirus PH1, complete genome	cat_2	Yes	Yes	Yes	No
NC_016989.1 Haloarcula hispanica icosahedral virus 2, complete genome	cat_2	Yes	Yes	Yes	No
NC_013758.1 Haloarcula hispanica pleomorphic virus 1, complete genome	cat_2	No	Yes	Yes	No
NC_012558.1 Halorubrum pleomorphic virus 1, complete genome	cat_2	No	Yes	Yes	No
NC_007918.1 His2 virus, complete genome	cat_2	No	Yes	Yes	No
NC_007914.1 His1 virus, complete genome	cat_2	No	No	Yes	No
NC_007217.1 Haloarcula phage SH1, complete genome	cat_2	Yes	Yes	Yes	No
NC_048037.1 Sulfolobus filamentous virus 1 isolate S48, complete genome	cat_2	No	Yes	Yes	No
NC_038017.1 Sulfolobus polyhedral virus 1 isolate S14, complete genome	cat_2	No	Yes	Yes	No
NC_036595.1 Aeropyrum globular virus 1 genomic DNA, complete genome	No	No	No	Yes	No
NC_035464.1 Metallosphaera turreted icosahedral virus strain MTIV1, complete	No	No	Yes	Yes	No
NC_029548.1 Pyrobaculum filamentous virus 1, complete genome	No	No	Yes	Yes	No
NC_029314.1 Acidianus rod-shaped virus 2 strain ARV2, complete genome	cat_2	Yes	No	No	No
NC_010537.1 Acidianus filamentous virus 9, complete genome	cat_2	Yes	No	Yes	No
NC_010154.1 Acidianus filamentous virus 8, complete genome	cat_2	Yes	Yes	Yes	No
NC_010153.1 Acidianus filamentous virus 7, complete genome	cat_2	Yes	Yes	Yes	No
NC_010152.1 Acidianus filamentous virus 6, complete genome	cat_2	Yes	Yes	Yes	No
NC_006556.1 Thermoproteus tenax spherical virus 1, complete genome	cat_2	Yes	No	Yes	No
NC_005830.1 Acidianus filamentous virus 1, complete genome	cat_2	Yes	Yes	Yes	No
MN876845.1 Pyrobaculum spherical virus 2 isolate 10, complete genome	cat_2	Yes	No	No	No
MN876844.1 Pyrobaculum filamentous virus 2 isolate 4, complete genome	No	No	Yes	Yes	No
MN876843.1 Metallosphaera rod-shaped virus 1 isolate 201, complete genome	cat_2	Yes	No	No	No
MN876842.1 Acidianus rod-shaped virus 3 isolate 9, complete genome	cat_2	Yes	No	No	No
MN876841.1 Saccharolobus solfataricus rod-shaped virus 1 isolate 149, comple	cat_2	Yes	No	No	No
MT047590.1 Thermoproteus spherical piliferous virus 1 strain CP001, complete	cat_2	Yes	No	No	No
MN496308.1 Sulfolobus spindle-shaped virus strain SSV22, complete genome	cat_2	Yes	No	No	No
MN496307.1 Sulfolobus spindle-shaped virus strain SSV21, complete genome	cat_2	Yes	No	No	No
MN496306.1 Sulfolobus spindle-shaped virus strain SSV20, complete genome	cat_2	Yes	No	No	No
MN496305.1 Sulfolobus spindle-shaped virus strain SSV19, complete genome	cat_2	Yes	No	No	No
MK170447.1 Methanosarcina virus MetMV, complete genome	cat_2	Yes	No	No	Yes
JQ287645.1 Sulfolobus virus STSV2, complete genome	cat_1	Yes	No	No	No
EU030939.1 Sulfolobus spindle-shaped virus 5, complete genome	cat_2	Yes	Yes	Yes	No
EU030938.1 Sulfolobus spindle-shaped virus 4, complete genome	cat_2	Yes	Yes	No	No
MG550112.1 Haloferax tailed virus 1, complete genome	cat_2	Yes	Yes	Yes	Yes
MK064567.1 Sulfolobus polyhedral virus 2 clone F, complete genome	cat_2	No	Yes	Yes	No
MK064565.1 Sulfolobales Beppu rod-shaped virus 1 clone D, complete genome	cat_2	Yes	No	Yes	No
MK054237.1 Sulfolobus spindle-shaped virus strain SSV11, complete genome	cat_2	Yes	Yes	Yes	No
MK054236.1 Sulfolobus spindle-shaped virus strain SSV10, complete genome	cat_2	Yes	No	Yes	No
MK054235.1 Sulfolobus spindle-shaped virus strain NL13.C01.04.SSV, complete	cat_2	Yes	Yes	Yes	No
MK054234.1 Sulfolobus spindle-shaped virus strain NL13.C01.02.SSV, complete	cat_2	Yes	Yes	Yes	No
MK054233.1 Sulfolobus spindle-shaped virus strain NL03.C02.05.SSV, complete	cat_2	Yes	Yes	Yes	No
MK054232.1 Sulfolobus spindle-shaped virus strain NL03.C02.01.SSV, complete	cat_2	Yes	Yes	Yes	No
MK054231.1 Sulfolobus spindle-shaped virus strain NL01B.C01.24.SSV, complete	cat_2	Yes	Yes	Yes	No
MK054230.1 Sulfolobus spindle-shaped virus strain NL01B.C01.22.SSV, complete	cat_2	Yes	Yes	Yes	No
MK054229.1 Sulfolobus spindle-shaped virus strain NL01B.C01.20.SSV, complete	cat_2	Yes	No	Yes	No
MK054228.1 Sulfolobus spindle-shaped virus strain NL01B.C01.18.SSV, complete	cat_2	Yes	Yes	Yes	No
MK054227.1 Sulfolobus spindle-shaped virus strain NL01B.C01.14.SSV, complete	cat_2	Yes	No	Yes	No
MK054226.1 Sulfolobus spindle-shaped virus strain NL01B.C01.13.SSV, complete	cat_2	Yes	Yes	Yes	No
MK054225.1 Sulfolobus spindle-shaped virus strain NL01B.C01.09.SSV, complete	cat_2	Yes	Yes	Yes	No
MK054224.1 Sulfolobus spindle-shaped virus strain NL01B.C01.07.SSV, complete	cat_2	Yes	Yes	Yes	No
MK054223.1 Sulfolobus spindle-shaped virus strain NL01B.C01.06.SSV, complete	cat_2	Yes	Yes	Yes	No
MK054222.1 Sulfolobus spindle-shaped virus strain NL01B.C01.05.SSV, complete	cat_2	Yes	No	Yes	No
MK054221.1 Sulfolobus spindle-shaped virus strain NL01B.C01.03.SSV, complete	cat_2	Yes	Yes	No	No
MK054220.1 Sulfolobus spindle-shaped virus strain NL01B.C01.01.SSV, complete	cat_2	Yes	Yes	Yes	No
MK054219.1 Sulfolobus spindle-shaped virus strain M.06.0.8v2.SSV, complete g	cat_2	Yes	No	Yes	No
MK054218.1 Sulfolobus spindle-shaped virus strain M.06.0.8v1.SSV, complete g	cat_2	Yes	No	No	Yes
MK054217.1 Sulfolobus spindle-shaped virus strain M.04.0.37.SSV, complete ge	cat_2	Yes	No	No	Yes
MK054216.1 Sulfolobus spindle-shaped virus strain M.04.0.29.SSV, complete ge	cat_2	Yes	No	Yes	Yes
MK054215.1 Sulfolobus spindle-shaped virus strain M.04.0.13.SSV, complete ge	cat_2	Yes	No	Yes	Yes
MK054214.1 Sulfolobus spindle-shaped virus strain M.03.2.5.SSV, complete gen	cat_2	Yes	No	No	Yes
MK054213.1 Sulfolobus spindle-shaped virus strain M.03.0.42.SSV, complete ge	cat_2	Yes	No	No	No
MK054212.1 Sulfolobus spindle-shaped virus strain M.03.0.27.SSV, complete ge	cat_2	Yes	No	No	Yes
MK054211.1 Sulfolobus spindle-shaped virus strain M.16.12.SSV, complete geno	cat_2	Yes	No	Yes	Yes
MK054210.1 Sulfolobus spindle-shaped virus strain M.14.25.SSV, complete geno	cat_2	Yes	No	Yes	No
MK054209.1 Sulfolobus spindle-shaped virus strain M.12.04.SSV, complete geno	cat_2	Yes	No	No	Yes
MK054208.1 Sulfolobus spindle-shaped virus strain SSV17, complete genome	cat_2	Yes	No	Yes	No
MK054207.1 Sulfolobus spindle-shaped virus strain SSV15, complete genome	cat_2	Yes	No	No	No
MK054206.1 Sulfolobus spindle-shaped virus strain SSV14, complete genome	cat_2	Yes	No	Yes	Yes
MK054205.1 Sulfolobus spindle-shaped virus strain SSV13, complete genome	cat_2	Yes	No	No	No
MK054204.1 Sulfolobus spindle-shaped virus strain SSV12, complete genome	cat_2	Yes	No	No	Yes
MH447526.1 Sulfolobus filamentous virus 1 isolate S48, complete genome	cat_2	No	Yes	Yes	No
MF443784.1 Metallosphaera turreted icosahedral virus strain MTIV2, complete	No	No	Yes	Yes	No
MF443783.1 Metallosphaera turreted icosahedral virus strain MTIV1, complete	No	No	Yes	Yes	No
LC208019.1 Aeropyrum globular virus 1 genomic DNA, complete genome	No	No	No	Yes	No
MF144115.1 Sulfolobus ellipsoid virus 1 isolate CR_L, complete genome	cat_2	No	No	Yes	No
KY780159.1 Sulfolobus polyhedral virus 1 isolate S14, complete genome	cat_2	No	Yes	Yes	No
KY579375.1 Sulfolobus spindle-shaped virus 3 strain REY 15/4, complete genom	cat_2	Yes	Yes	No	No
KY563228.1 Sulfolobus spindle-shaped virus Lassen, complete genome	cat_2	Yes	Yes	No	No
KY229235.1 Uncultured archaeal virus isolate JdFR1000234, complete genome	cat_2	Yes	No	Yes	Yes
KX607102.1 Acidianus two-tailed phage variant 1 isolate ATV.v1, complete gen	cat_1	Yes	No	No	No
KT809302.1 Haloarcula californiae icosahedral virus 1 strain SS13-6, complet	cat_1	Yes	Yes	Yes	No
AY569307.1 Sulfolobus turreted icosahedral virus, complete genome	cat_1	Yes	No	Yes	No
KU307456.1 Pyrobaculum filamentous virus 1, complete genome	No	No	Yes	Yes	No
KU645528.1 Acidianus tailed spindle virus isolate 1, complete genome	cat_2	Yes	No	Yes	No
KP282680.1 Sulfolobales Virus YNP2 strain SYV2, complete genome	cat_2	Yes	No	No	No
KP282679.1 Sulfolobales virus YNP1 strain SYV1, complete genome	cat_2	Yes	No	Yes	No
KP282678.1 Sulfolobus monocaudavirus SMV4, complete genome	cat_2	Yes	No	Yes	No
KP282677.1 Sulfolobus monocaudavirus SMV3, complete genome	cat_2	Yes	No	Yes	No
KP282675.1 Acidianus rod-shaped virus 2 strain ARV2, complete genome	cat_2	Yes	No	No	No
KP282674.1 Acidianus bottle-shaped virus 3 strain ABV3, complete genome	cat_2	No	No	Yes	No
KP282673.1 Acidianus bottle-shaped virus 2 strain ABV2, complete genome	cat_2	No	No	Yes	No
KP238129.1 Sulfolobus monocaudavirus SMV2, complete genome	cat_2	Yes	No	Yes	No
HG322870.1 Sulfolobus monocaudavirus SMV1 complete genome	cat_2	No	No	Yes	No
KC292029.1 Halovirus HCTV-1, complete genome	cat_2	Yes	Yes	Yes	Yes
KC292028.1 Halovirus HCTV-2, complete genome	cat_1	Yes	Yes	Yes	No
KC292027.1 Halovirus HCTV-5, complete genome	cat_2	Yes	Yes	Yes	Yes
KC292026.1 Halovirus HGTV-1, complete genome	cat_2	Yes	Yes	Yes	Yes
KC292025.1 Halovirus HHTV-1, complete genome	cat_1	Yes	No	Yes	Yes
KC292024.1 Halovirus HHTV-2, complete genome	cat_1	Yes	Yes	Yes	No
KC292023.1 Halovirus HRTV-4, complete genome	cat_1	Yes	Yes	Yes	No
KC252997.1 Halovirus PH1, complete genome	cat_2	Yes	Yes	Yes	No
JF917095.1 Thermococcus prieurii virus 1, complete genome	cat_2	No	Yes	No	No
JN968479.1 Haloarcula hispanica icosahedral virus 2, complete genome	cat_2	Yes	Yes	Yes	No
JQ010983.1 Thermococcus prieurii virus 1, complete genome	cat_2	No	Yes	No	No
GU080336.1 Sulfolobus turreted icosahedral virus 2, complete genome	cat_2	Yes	No	Yes	No
FJ870917.1 Acidianus spindle-shaped virus 1, complete genome	cat_2	Yes	Yes	Yes	Yes
AY722806.1 Thermoproteus tenax spherical virus 1, complete genome	cat_2	Yes	No	Yes	No
AY423772.1 Sulfolobus spindle-shaped virus Kamchatka-1, complete genome	cat_2	Yes	No	No	Yes
AY388628.1 Sulfolobus spindle-shaped virus Ragged Hills, complete genome	cat_2	Yes	No	No	No
AY370762.1 Fusellovirus SSV2, complete genome	cat_2	Yes	Yes	Yes	No
FJ870916.1 Sulfolobus spindle-shaped virus 7, complete genome	cat_2	Yes	Yes	No	Yes
FJ870915.1 Sulfolobus spindle-shaped virus 6, complete genome	cat_2	Yes	Yes	Yes	No
EU545650.1 Acidianus filamentous virus 9, complete genome	cat_2	Yes	No	Yes	No
AY950802.1 Haloarcula phage SH1, complete genome	cat_2	Yes	Yes	Yes	No
AF191796.1 His1 virus, complete genome	cat_2	No	No	Yes	No
AJ414696.1 Sulfolobus virus SIRV-1 complete viral genome	cat_1	Yes	No	No	No
AJ635161.1 Pyrobaculum spherical virus complete genome	cat_1	Yes	No	Yes	No
HE580237.1 TPA_exp: Aeropyrum pernix ovoid virus 1 complete genome	cat_2	No	No	Yes	No
HE580238.1 TPA_exp: Aeropyrum pernix spindle-shaped virus 1 complete genome	No	No	No	Yes	No
FR725450.1 Nitrososphaera phage Pro-Nvie1, complete genome	No	Yes	No	No	No
AJ783769.1 Sulfolobus tengchongensis spindle-shaped virus STSV1 complete gen	cat_1	Yes	No	No	No
AJ567472.1 Acidianus filamentus virus 1 complete genome	cat_2	Yes	Yes	Yes	No
AJ888457.1 Acidianus two-tailed virus, complete viral genome	cat_1	Yes	No	No	No
AJ875026.1 Acidianus rod-shaped virus 1, complete viral genome	cat_1	Yes	No	Yes	No
NC_038931.1 Thermoproteus tenax virus 1 (TTV1) genome	No	No	No	Yes	No
NC_034628.1 Sulfolobus islandicus rod-shaped virus 4, partial genome	cat_2	Yes	No	No	No
NC_034627.1 Sulfolobus islandicus rod-shaped virus 6, partial genome	cat_2	Yes	No	No	No
NC_034625.1 Sulfolobus islandicus rod-shaped virus 10, partial genome	cat_2	Yes	No	No	No
NC_034624.1 Sulfolobus islandicus rod-shaped virus 11, partial genome	cat_2	Yes	No	No	No
NC_021537.1 Halorubrum phage CGphi46 genomic sequence	cat_1	Yes	No	Yes	Yes
