# Supplementary material for: Reply to: Inaccurate viral prediction leads to overestimated diversity of the archaeal virome in the human gut
Source: Nat Commun. 2024 Jul 17;15:5977. doi: 10.1038/s41467-024-49903-9 (PMC11255301; doi:10.1038/s41467-024-49903-9)
Supplement: Supplementary file 5 — Supplementary data 3 [file 41467_2024_49903_MOESM5_ESM.xlsx]

## Sheet: Sheet1
Supplementary Data 3. Sequences of Smacoviridae analysed in this work*
Accession	Description	VirSorter (categories 1, 2)	Virsorter2 (score ≥ 0.9, at least hits to one viral hallmark gene)	VirFinder (score ≥ 0.9 and p < 0.05)	DeepVirFinder (score ≥ 0.9 and p < 0.05)	VIBRANT (score of medium quality or higher)
GQ351272	Chimpanzee stool associated circular ssDNA virus isolate DP152, complete genome	No	Yes	No	Yes	No
GQ351273	Chimpanzee stool associated circular ssDNA virus isolate GM495, complete genome	No	Yes	No	Yes	No
GQ351274	Chimpanzee stool associated circular ssDNA virus isolate GM476, complete genome	No	Yes	No	Yes	No
GQ351275	Chimpanzee stool associated circular ssDNA virus isolate GM510, complete genome	No	Yes	Yes	Yes	No
GQ351276	Chimpanzee stool associated circular ssDNA virus isolate GM488, complete genome	No	Yes	No	Yes	No
GQ351277	Chimpanzee stool associated circular ssDNA virus isolate GM415, complete genome	No	Yes	Yes	Yes	No
JN634851	Circoviridae bovine stool/BK/KOR/2011 isolate CP11-49-3, complete genome	No	Yes	Yes	Yes	No
JX274036	Porcine stool-associated circular virus isolate Cass, complete genome	No	Yes	No	Yes	No
KC545226	Porcine stool-associated circular virus 2 isolate f, complete genome	No	Yes	No	No	No
KC545227	Porcine stool-associated circular virus 3 isolate 3L7, complete genome	No	Yes	No	No	No
KC545228	Porcine stool-associated circular virus 3 isolate 4L13, complete genome	No	Yes	No	No	No
KC545229	Porcine stool-associated circular virus 3 isolate 4L5, complete genome	No	Yes	No	No	No
KC545230	Porcine stool-associated circular virus 3 isolate L2T, complete genome	No	Yes	No	No	No
KF193403	PoSCV Kor J481, complete genome	No	Yes	No	Yes	No
KF880727	Turkey stool associated circular ssDNA virus strain TuSCV, complete genome	No	No	No	Yes	No
KJ577810	Porcine stool-associated circular virus 1 isolate DP2, complete genome	No	Yes	No	No	No
KJ577811	Porcine stool-associated circular virus 1 isolate DP3, complete genome	No	Yes	No	No	No
KJ577812	Porcine stool-associated circular virus 7 isolate EP2-A, complete genome	No	Yes	No	No	No
KJ577813	Porcine stool-associated circular virus 7 isolate EP2-B, complete genome	No	Yes	No	No	No
KJ577814	Porcine stool-associated circular virus 7 isolate EP3-C, complete genome	No	Yes	Yes	Yes	No
KJ577815	Porcine stool-associated circular virus 7 isolate EP3-D, complete genome	No	Yes	Yes	Yes	No
KJ577816	Porcine stool-associated circular virus 9 isolate FP1, complete genome	No	Yes	No	No	No
KJ577817	Porcine stool-associated circular virus 8 isolate GP2, complete genome	No	Yes	No	No	No
KJ577818	Porcine stool-associated circular virus 2 isolate TP3, complete genome	No	Yes	No	Yes	No
KJ577819	Porcine stool-associated circular virus 6 isolate XP1, complete genome	No	Yes	No	Yes	No
KM573769	Dromedary stool-associated circular ssDNA virus isolate DcSCV_c1359, complete genome	No	Yes	Yes	Yes	No
KM573770	Dromedary stool-associated circular ssDNA virus isolate DcSCV_c1072, complete genome	No	Yes	Yes	Yes	No
KM573771	Dromedary stool-associated circular ssDNA virus isolate DcSCV_c1345, complete genome	No	Yes	No	Yes	No
KM573772	Dromedary stool-associated circular ssDNA virus isolate DcSCV_c1378, complete genome	No	Yes	Yes	Yes	No
KM573774	Dromedary stool-associated circular ssDNA virus isolate DcSCV_c1330, complete genome	No	No	Yes	Yes	No
KM573775	Dromedary stool-associated circular ssDNA virus isolate DcSCV_c1358, complete genome	No	Yes	No	Yes	No
KM598409	Odonata-associated circular virus-21 isolate OdasCV-21-US-1679SC3-12, complete genome	No	Yes	No	Yes	No
KM598410	Odonata-associated circular virus-5 isolate OdasCV-5-US-1683LM1-12, complete genome	No	No	No	Yes	No
KP233174	Human smacovirus 1 isolate France/8/2008/2444, complete genome	No	No	Yes	Yes	No
KP233175	Human smacovirus 1 isolate France/1/2008/2610, complete genome	No	No	Yes	No	No
KP233176	Human smacovirus 1 isolate France/8/2008/2449, complete genome	No	No	Yes	Yes	No
KP233177	Human smacovirus 1 isolate France/4/2009/4265, complete genome	No	No	Yes	Yes	No
KP233178	Human smacovirus 1 isolate France/1/2009/3664, complete genome	No	No	No	No	No
KP233179	Human smacovirus 1 isolate France/1/2009/3663, complete genome	No	No	Yes	Yes	No
KP233180	Human smacovirus 1 isolate Oregon/6/2011/GottageGrove/5A1, complete genome	No	No	Yes	No	No
KP233181	Human smacovirus 1 isolate Oregon/6/2011/GottageGrove/B3, complete genome	No	No	No	No	No
KP233182	Human smacovirus 1 isolate Oregon/6/2011/GottageGrove/B45, complete genome	No	No	Yes	No	No
KP233183	Human smacovirus 1 isolate Oregon/8/2011/Portland/D56, complete genome	No	No	Yes	No	No
KP233184	Human smacovirus 1 isolate Virginia/1/2012/Mecklenburg/H19, complete genome	No	No	Yes	Yes	No
KP233185	Human smacovirus 1 isolate Virginia/2/2012/Albemarle/5I17, complete genome	No	No	Yes	Yes	No
KP233186	Human smacovirus 1 isolate Virginia/2/2012/Chesapeake/J23, complete genome	No	No	Yes	Yes	No
KP233187	Human smacovirus 1 isolate Virginia/2/2012/Middlesex/I22, complete genome	No	No	Yes	Yes	No
KP233188	Human smacovirus 1 isolate Virginia/12/2011/Albemarle/G16, complete genome	No	No	Yes	Yes	No
KP233189	Black howler monkey smacovirus isolate SF1, complete genome	No	No	Yes	Yes	No
KP233190	Chimpanzee smacovirus isolate SF2, complete genomeKP233191 Gorilla smacovirus isolate SF3, complete genome	No	No	Yes	Yes	No
KP233192	Gorilla smacovirus isolate SF4, complete genome	No	No	Yes	Yes	No
KP233193	Human smacovirus 1 isolate Orgeon/8/2011/Portland/D53, complete genome	No	No	Yes	Yes	No
KP233194	Lemur smacovirus isolate SF5, complete genome	No	No	Yes	Yes	No
KP264964	Human smacovirus 1 isolate France/2/2008/2548, complete genome	No	No	Yes	Yes	No
KP264965	Human smacovirus 1 isolate France/3/2008/2623, complete genome	No	Yes	Yes	Yes	No
KP264966	Human smacovirus 1 isolate France/12/2008/3454, complete genome	No	Yes	No	Yes	No
KP264967	Human smacovirus 1 isolate France/12/2008/3454, complete genome	No	Yes	No	Yes	No
KP264968	Human smacovirus 1 isolate France/3/2009/4191, complete genome	No	No	Yes	Yes	No
KP264969	Human smacovirus 1 isolate France/6/2008/2871, complete genome	No	Yes	No	Yes	No
KP860906	Rat stool-associated circular ssDNA virus isolate KS/11/0577, complete genome	No	Yes	Yes	Yes	No
KP860907	Rat stool-associated circular ssDNA virus isolate Mu/10/1799, complete genome	No	Yes	Yes	Yes	No
KP860908	Rat stool-associated circular ssDNA virus isolate KS/11/0582, complete genome	No	Yes	Yes	Yes	No
KT600068	Human feces smacovirus 2 strain SmaCV2, complete genome	No	Yes	No	No	No
KT600069	Human feces smacovirus 3 strain SmaCV3, complete genome	No	Yes	No	No	No
KT862218	Bovine faeces associated smacovirus 2 isolate 23_Fec30587_cow, complete sequence	No	Yes	No	No	No
KT862219	Sheep faeces associated smacovirus 3 isolate 47_Fec58091_sheep, complete sequence	No	Yes	No	Yes	No
KT862220	Sheep faeces associated smacovirus 1 isolate 47_Fec58729_sheep, complete sequence	No	Yes	No	No	No
KT862221	Sheep faeces associated smacovirus 2 isolate 47_Fec60415_sheep, complete sequence	No	Yes	No	No	No
KT862222	Bovine faeces associated smacovirus 3 isolate 48_Fec5_cow, complete sequence	No	Yes	No	Yes	No
KT862223	Bovine faeces associated smacovirus 1 isolate 48_Fec59973_cow, complete sequence	No	Yes	No	Yes	No
KT862224	Bovine faeces associated smacovirus 5 isolate 48_Fec9_cow, complete sequence	No	No	Yes	Yes	No
KT862225	Porcine faeces associated smacovirus 1 isolate 49_Fec25_pig, complete sequence	No	Yes	No	Yes	No
KT862226	Porcine stool-associated circular virus isolate 56_Coc3310_hare, complete sequence	No	Yes	No	Yes	No
KT862227	Porcine stool-associated circular virus isolate 59_Coc3310_possum, complete sequence	No	Yes	No	Yes	No
KT862228	Bovine faeces associated smacovirus 4 isolate GP3_45917_cow, complete sequence	No	Yes	No	Yes	No
KT862229	Bovine faeces associated smacovirus 6 isolate GP3_46075_cow, complete sequence	No	Yes	No	Yes	No
KX838317	Human feces-associated smacovirus isolate BWA1115, complete genome	No	Yes	No	Yes	No
KX838318	Human feces-associated smacovirus isolate BWA7684, complete genome	No	Yes	No	Yes	No
KY086298	Chicken associated smacovirus strain RS/BR/2015/1, complete genome	No	Yes	No	No	No
KY086299	Chicken associated smacovirus strain RS/BR/2015/4, complete genome	No	No	No	Yes	No
KY086300	Chicken associated smacovirus strain RS/BR/2015/3, complete genome	No	No	Yes	No	No
KY086301	Chicken associated smacovirus strain RS/BR/2015/2, complete genome	No	No	No	No	No
*Dataset selected from a previous paper1
1. Diez-Villasenor, C. & Rodriguez-Valera, F. CRISPR analysis suggests that small circular single-stranded DNA smacoviruses infect Archaea instead of humans. Nat Commun 10, 294 (2019).
