# Supplementary material for: Reply to: Inaccurate viral prediction leads to overestimated diversity of the archaeal virome in the human gut
Source: Nat Commun. 2024 Jul 17;15:5977. doi: 10.1038/s41467-024-49903-9 (PMC11255301; doi:10.1038/s41467-024-49903-9)
Supplement: Supplementary file 6 — Supplementary data 4 [file 41467_2024_49903_MOESM6_ESM.xlsx]

## Sheet: Sheet1
Supplementary Data 4. Provirus sequence fragments in sequences containing rRNA genes from the HGAVD database
contigs	fragment	nucleotide start	nucleotide stop	nucleotide length	viral detection software
Feng_Q_2015_NC_ERR688525.NODE_47_150203	Feng_Q_2015_NC_ERR688525.NODE_47_150203_fragment_2	49022	67647	18626	vibrant/VIRSorter
Feng_Q_2015_NC_ERR688564.NODE_1308_21004	VIRSorter_Feng_Q_2015_NC_ERR688564_NODE_1308_21004_gene_11_gene_21-13781-20960-cat_6	13781	20960	7180	VIRSorter
Feng_Q_2015_NC_ERR688567.NODE_6_356251	Feng_Q_2015_NC_ERR688567.NODE_6_356251_fragment_4	166128	189168	23041	vibrant/VIRSorter
Feng_Q_2015_NC_ERR688569.NODE_34_181591	Feng_Q_2015_NC_ERR688569.NODE_34_181591_fragment_1	6034	13201	7168	vibrant
Feng_Q_2015_NC_ERR688589.NODE_249_54870	VIRSorter_Feng_Q_2015_NC_ERR688589_NODE_249_54870_gene_8_gene_29-13697-32698-cat_6	13697	32698	19002	VIRSorter
Feng_Q_2015_NC_ERR688610.NODE_3_496081	Feng_Q_2015_NC_ERR688610.NODE_3_496081_fragment_4	311160	318877	7718	vibrant
Feng_Q_2015_NC_ERR688618.NODE_5_518151	Feng_Q_2015_NC_ERR688618.NODE_5_518151_fragment_1	194740	211724	16985	vibrant
Feng_Q_2015_NC_ERR688632.NODE_22_179180	Feng_Q_2015_NC_ERR688632.NODE_22_179180_fragment_4	154263	172972	18710	vibrant/VIRSorter
Rampelli_S_2020_mSystems_SRR9654975.NODE_4_205828	VIRSorter_Rampelli_S_2020_mSystems_SRR9654975_NODE_4_205828_gene_1_gene_37-890-45146-cat_6	890	45146	44257	VIRSorter
Rampelli_S_2020_mSystems_SRR9654990.NODE_6_254958	Rampelli_S_2020_mSystems_SRR9654990.NODE_6_254958_fragment_2	69520	86562	17043	vibrant/VIRSorter
Rampelli_S_2020_mSystems_SRR9654999.NODE_1_552966	Rampelli_S_2020_mSystems_SRR9654999.NODE_1_552966_fragment_3	373253	381532	8280	vibrant/VIRSorter
Zeller_G_2014_MSB_CCIS33816588ST-4-0.NODE_36_191641	VIRSorter_Zeller_G_2014_MSB_CCIS33816588ST-4-0_NODE_36_191641_gene_1_gene_30-5330-29513-cat_6	5330	29513	24184	VIRSorter
Zeller_G_2014_MSB_CCIS41806458ST-4-0.NODE_2_497964	Zeller_G_2014_MSB_CCIS41806458ST-4-0.NODE_2_497964_fragment_3	284879	318960	34082	vibrant/VIRSorter
Zeller_G_2014_MSB_CCIS55230578ST-4-0.NODE_93_103211	Zeller_G_2014_MSB_CCIS55230578ST-4-0.NODE_93_103211_fragment_1	38775	48137	9363	vibrant
Zeller_G_2014_MSB_CCIS87116798ST-4-0.NODE_98_46439	VIRSorter_Zeller_G_2014_MSB_CCIS87116798ST-4-0_NODE_98_46439_gene_1_gene_14-6263-14602-cat_6	6263	14602	8340	VIRSorter
Zeller_G_2014_MSB_CCIS95409808ST-4-0.NODE_938_27674	VIRSorter_Zeller_G_2014_MSB_CCIS95409808ST-4-0_NODE_938_27674_gene_6_gene_25-6127-18402-cat_6	6127	18402	12276	VIRSorter
Zhang_X_2015_NM_ERR589874.NODE_1_560083	VIRSorter_Zhang_X_2015_NM_ERR589874_NODE_1_560083_gene_337_gene_436-341464-450048-cat_5	341464	450048	108585	VIRSorter
