# Supplementary material for: Reply to: Inaccurate viral prediction leads to overestimated diversity of the archaeal virome in the human gut
Source: Nat Commun. 2024 Jul 17;15:5977. doi: 10.1038/s41467-024-49903-9 (PMC11255301; doi:10.1038/s41467-024-49903-9)
Supplement: Supplementary file 7 — Supplementary data 5 [file 41467_2024_49903_MOESM7_ESM.xlsx]

## Sheet: Sheet1
Supplementary Data 5. Genomic context for contig Zhang_X_2015_NM_ERR589874.NODE_1_560083.
ORF Name	Best match archaeal viral hallmark genes	Group Name (vog)	Functional Category (vog)	Functional Description (vog)	Accession (pfam)	Description of target (pfam)	Match (NCBI-nr)
Zhang_X_2015_NM_ERR589874.NODE_1_560083_29	GVD|Ma_2019_SRR413739_NODE_4802_length_6380_cov_2.654387_2				PF17789.1	Macroglobulin domain MG4	CDF29700.1_putative_adhesin-like_protein_[Methanobrevibacter_smithii_CAG:186]
Zhang_X_2015_NM_ERR589874.NODE_1_560083_51	lcl|NC_018224.1_prot_WP_049888035.1_110	VOG01240	Xh	sp|O32271|TUAD_BACSU UDP-glucose 6-dehydrogenase TuaD	PF03721.14	UDP-glucose/GDP-mannose dehydrogenase family, NAD binding domain	WP_019262731.1_nucleotide_sugar_dehydrogenase_[Methanobrevibacter_smithii]
Zhang_X_2015_NM_ERR589874.NODE_1_560083_54	GVD|Ma_2019_SRR413739_NODE_4802_length_6380_cov_2.654387_2				PF16640.5	Bacterial Ig-like domain (group 3)	WP_029143438.1_adhesin_[Methanobrevibacter_smithii]
Zhang_X_2015_NM_ERR589874.NODE_1_560083_56	lcl|NC_018224.1_prot_WP_014865559.1_3321	VOG10064	Xh	sp|O27818|RMLC_METTH dTDP-4-dehydrorhamnose 3,5-epimerase	PF00908.17	dTDP-4-dehydrorhamnose 3,5-epimerase	WP_011954430.1_MULTISPECIES:_dTDP-4-dehydrorhamnose_3,5-epimerase_[Methanobrevibacter]
Zhang_X_2015_NM_ERR589874.NODE_1_560083_57	lcl|NC_012588.1_prot_WP_012711025.1_988	VOG00270	Xh	sp|P27830|RMLB2_ECOLI dTDP-glucose 4,6-dehydratase 2	PF16363.5	GDP-mannose 4,6 dehydratase	WP_011954431.1_MULTISPECIES:_dTDP-glucose_4,6-dehydratase_[Methanobrevibacter]
Zhang_X_2015_NM_ERR589874.NODE_1_560083_58	lcl|NC_018224.1_prot_WP_014865407.1_3147	VOG01779	Xh	sp|A0A0H3JNB0|TARP_STAAN Poly(ribitol-phosphate) beta-N-acetylglucosaminyltransferase TarP	PF00535.26	Glycosyl transferase family 2	WP_019263430.1_glycosyltransferase_[Methanobrevibacter_smithii]
Zhang_X_2015_NM_ERR589874.NODE_1_560083_75	lcl|NC_018224.1_prot_WP_014865407.1_3147	VOG01130	Xu	REFSEQ glycosyltransferase	PF00535.26	Glycosyl transferase family 2	EEE42361.1_glycosyltransferase,_group_2_family_protein_[Methanobrevibacter_smithii_DSM_2375]
Zhang_X_2015_NM_ERR589874.NODE_1_560083_80	lcl|NC_018224.1_prot_WP_008456340.1_274	VOG00128	XhXr	sp|P04530|HELIC_BPT4 DnaB-like replicative helicase	PF08423.11	Rad51	WP_004036279.1_MULTISPECIES:_DNA_repair_and_recombination_protein_RadA_[Methanobrevibacter]
Zhang_X_2015_NM_ERR589874.NODE_1_560083_83	GVD|Ma_2019_SRR413585_NODE_2562_length_6104_cov_2.695652_4	VOG20113	Xh	sp|A6Q478|GLYA_NITSB Serine hydroxymethyltransferase	PF00464.19	Serine hydroxymethyltransferase	WP_004032575.1_serine_hydroxymethyltransferase_[Methanobrevibacter_smithii]
Zhang_X_2015_NM_ERR589874.NODE_1_560083_88	lcl|NC_018224.1_prot_WP_014864913.1_2593	VOG03083	Xs	sp|P11282|VP75_SHV21 Probable membrane antigen 75	PF02769.22	AIR synthase related protein, C-terminal domain	WP_048202819.1_phosphoribosylformylglycinamidine_synthase_subunit_PurL_[Methanobrevibacter_smithii]
Zhang_X_2015_NM_ERR589874.NODE_1_560083_91	arcisopro|GUT_GENOME143263_14_1_33						WP_100815420.1_hypothetical_protein_[Methanobrevibacter_smithii]
Zhang_X_2015_NM_ERR589874.NODE_1_560083_99	lcl|NC_018224.1_prot_WP_008457223.1_3440	VOG03415	XhXr	sp|O57187|RPO5_VACCA DNA-directed RNA polymerase 30 kDa polypeptide	PF01096.18	Transcription factor S-II (TFIIS)	WP_004032559.1_MULTISPECIES:_transcription_factor_S_[Methanobrevibacter]
Zhang_X_2015_NM_ERR589874.NODE_1_560083_105	VIRSorter_NC_013407_1_Methanocaldococcus_vulcanius_M7__complete_sequence_gene_509_gene_608-485702-567033-cat_4_7				PF00448.22	SRP54-type protein, GTPase domain	WP_004032553.1_MULTISPECIES:_signal_recognition_particle_protein_[Methanobrevibacter]
Zhang_X_2015_NM_ERR589874.NODE_1_560083_114	lcl|NC_018224.1_prot_WP_014862726.1_210	VOG03335	Xh	sp|O27392|ARGD_METTH Acetylornithine aminotransferase	PF00202.21	Aminotransferase class-III	WP_011954465.1_MULTISPECIES:_acetylornithine_transaminase_[Methanobrevibacter]
Zhang_X_2015_NM_ERR589874.NODE_1_560083_138	lcl|NC_012588.1_prot_WP_012710808.1_720	VOG10514	Xh	sp|P44662|Y361_HAEIN Probable iron transport system ATP-binding protein HI_0361	PF00005.27	ABC transporter	WP_019262456.1_ABC_transporter_ATP-binding_protein_[Methanobrevibacter_smithii]
Zhang_X_2015_NM_ERR589874.NODE_1_560083_158	lcl|NC_018224.1_prot_WP_014864608.1_2244				PF00120.24	Glutamine synthetase, catalytic domain	CDF29825.1_glutamine_synthetase_[Methanobrevibacter_smithii_CAG:186]
Zhang_X_2015_NM_ERR589874.NODE_1_560083_163	lcl|NC_012589.1_prot_WP_012719000.1_2134	VOG03416	Xu	sp|Q6GZN0|095R_FRG3G Putative RAD2-like endonuclease 095R	PF00867.18	XPG I-region	WP_004032483.1_flap_endonuclease-1_[Methanobrevibacter_smithii]
Zhang_X_2015_NM_ERR589874.NODE_1_560083_168	lcl|NC_018224.1_prot_WP_007109921.1_491				PF00352.21	Transcription factor TFIID (or TATA-binding protein, TBP)	WP_004032478.1_MULTISPECIES:_TATA-box-binding_protein_[Methanobrevibacter]
Zhang_X_2015_NM_ERR589874.NODE_1_560083_187	lcl|NC_012588.1_prot_WP_080513782.1_1782				PF00448.22	SRP54-type protein, GTPase domain	WP_004036393.1_signal_recognition_particle-docking_protein_FtsY_[Methanobrevibacter_smithii]
Zhang_X_2015_NM_ERR589874.NODE_1_560083_218	VIRSorter_NC_018656_1_Candidatus_Nitrosopumilus_sediminis__complete_sequence_gene_1597_gene_1695-1317675-1389197-cat_6_29	VOG00173	XhXr	sp|P46850|RTCB_ECOLI RNA-splicing ligase RtcB	PF01139.17	tRNA-splicing ligase RtcB	CDF28527.1_putative_uncharacterized_protein_[Methanobrevibacter_smithii_CAG:186]
Zhang_X_2015_NM_ERR589874.NODE_1_560083_230	lcl|NC_018224.1_prot_WP_049888381.1_3072	VOG00318	Xh	sp|P55257|RMLA_YEREN Glucose-1-phosphate thymidylyltransferase	PF00483.23	Nucleotidyl transferase	WP_011954028.1_MULTISPECIES:_glucose-1-phosphate_thymidylyltransferase_[Methanobrevibacter]
Zhang_X_2015_NM_ERR589874.NODE_1_560083_231	lcl|NC_012588.1_prot_WP_012711708.1_1755	VOG16440	Xu	REFSEQ serine acetyltransferase	PF00132.24	Bacterial transferase hexapeptide (six repeats)	WP_004032413.1_MULTISPECIES:_gamma_carbonic_anhydrase_family_protein_[Methanobrevibacter]
Zhang_X_2015_NM_ERR589874.NODE_1_560083_244	lcl|NC_018224.1_prot_WP_014863380.1_909	VOG00077	Xh	sp|Q7ZV60|BCS1_DANRE Mitochondrial chaperone BCS1	PF00004.29	ATPase family associated with various cellular activities (AAA)	WP_019262409.1_CDC48_family_AAA_ATPase_[Methanobrevibacter_smithii]
Zhang_X_2015_NM_ERR589874.NODE_1_560083_259	lcl|NC_018224.1_prot_WP_008457191.1_3454	VOG01461	Xh	sp|F8SJR0|PHUZ_BPPA3 Phage tubulin-like protein	PF00091.25	Tubulin/FtsZ family, GTPase domain	WP_004032379.1_MULTISPECIES:_cell_division_protein_FtsZ_[Methanobrevibacter]
Zhang_X_2015_NM_ERR589874.NODE_1_560083_261	GVD|Ma_2019_SRR413739_NODE_4802_length_6380_cov_2.654387_2				PF02369.16	Bacterial Ig-like domain (group 1)	CDF28484.1_putative_adhesin-like_protein_[Methanobrevibacter_smithii_CAG:186]
Zhang_X_2015_NM_ERR589874.NODE_1_560083_282	lcl|NC_018224.1_prot_WP_008455464.1_2390	VOG10514	Xh	sp|P44662|Y361_HAEIN Probable iron transport system ATP-binding protein HI_0361	PF00005.27	ABC transporter	WP_004032360.1_MULTISPECIES:_ribosome_biogenesis/translation_initiation_ATPase_RLI_[Methanobrevibacter]
Zhang_X_2015_NM_ERR589874.NODE_1_560083_284	lcl|NC_012588.1_prot_WP_012711933.1_1985	VOG00209	Xu	sp|Q60363|PTH_METJA Peptidyl-tRNA hydrolase	PF01981.16	Peptidyl-tRNA hydrolase PTH2	WP_004032358.1_MULTISPECIES:_aminoacyl-tRNA_hydrolase_[Methanobrevibacter]
Zhang_X_2015_NM_ERR589874.NODE_1_560083_322	lcl|NC_018224.1_prot_WP_008453595.1_1347	VOG10514	Xh	sp|P44662|Y361_HAEIN Probable iron transport system ATP-binding protein HI_0361	PF00005.27	ABC transporter	WP_004032319.1_MULTISPECIES:_phosphate_ABC_transporter_ATP-binding_protein_[Methanobrevibacter]
Zhang_X_2015_NM_ERR589874.NODE_1_560083_332	lcl|NC_012622.1_prot_WP_012715911.1_850	VOG00077	Xh	sp|Q7ZV60|BCS1_DANRE Mitochondrial chaperone BCS1	PF07728.14	AAA domain (dynein-related subfamily)	WP_004032308.1_MoxR_family_ATPase_[Methanobrevibacter_smithii]
Zhang_X_2015_NM_ERR589874.NODE_1_560083_357	GVD|Rampelli_HCO_12_NODE_74_length_42185_cov_4.777736_41	VOG23361	Xu	REFSEQ PeiW	PF12386.8	Pseudomurein endo-isopeptidase Pei	PWB85251.1_pseudomurein_endo-isopeptidase_Pei_[Methanobrevibacter_thaueri]
Zhang_X_2015_NM_ERR589874.NODE_1_560083_401	lcl|NC_018224.1_prot_WP_008454238.1_1671	VOG05430	Xh	sp|F4HWL4|SYYC2_ARATH Tyrosine--tRNA ligase 2, cytoplasmic	PF00579.25	tRNA synthetases class I (W and Y)	WP_100815213.1_tyrosine--tRNA_ligase_[Methanobrevibacter_smithii]
Zhang_X_2015_NM_ERR589874.NODE_1_560083_404	lcl|NC_012589.1_prot_WP_012713703.1_1471				PF00493.23	MCM P-loop domain	WP_004032260.1_MULTISPECIES:_minichromosome_maintenance_protein_MCM_[Methanobrevibacter]
Zhang_X_2015_NM_ERR589874.NODE_1_560083_406	VIRSorter_NC_014222_1_Methanococcus_voltae_A3__complete_sequence_gene_403_gene_515-435395-525615-cat_5_23	VOG03473	Xh	sp|P41469|CMTR_NPVAC Cap-specific mRNA (nucleoside-2'-O-)-methyltransferase	PF01728.19	FtsJ-like methyltransferase	WP_011953937.1_MULTISPECIES:_23S_rRNA_methyltransferase_[Methanobrevibacter]
Zhang_X_2015_NM_ERR589874.NODE_1_560083_412	lcl|NC_012589.1_prot_WP_012714134.1_2193	VOG00169	Xu	sp|Q9T1Q7|VP41_BPAPS Putative protein p41	PF08494.11	DEAD/H associated	WP_004036717.1_ATP-dependent_helicase_[Methanobrevibacter_smithii]
Zhang_X_2015_NM_ERR589874.NODE_1_560083_422	lcl|NC_018224.1_prot_WP_008455965.1_483	VOG01427	Xu	REFSEQ MBL fold metallo-hydrolase	PF12706.7	Beta-lactamase superfamily domain	WP_004032242.1_ribonuclease_Z_[Methanobrevibacter_smithii]
Zhang_X_2015_NM_ERR589874.NODE_1_560083_455	lcl|NC_012622.1_prot_WP_012715933.1_876	VOG28310	Xu	REFSEQ hypothetical protein	PF01906.17	Putative heavy-metal-binding	WP_004032207.1_MULTISPECIES:_heavy_metal-binding_domain-containing_protein_[Methanobrevibacter]
Zhang_X_2015_NM_ERR589874.NODE_1_560083_487	lcl|NC_018224.1_prot_WP_006184711.1_898	VOG03443	Xu	sp|Q5UPT1|TF2B_MIMIV Putative transcription initiation factor IIB-like protein	PF00382.19	Transcription factor TFIIB repeat	WP_004032173.1_MULTISPECIES:_transcription_initiation_factor_IIB_[Methanobrevibacter]
Zhang_X_2015_NM_ERR589874.NODE_1_560083_510	lcl|NC_018224.1_prot_WP_008453727.1_1412	VOG00451	XhXr	sp|O48500|DUT_BPT5 Deoxyuridine 5'-triphosphate nucleotidohydrolase	PF06559.11	2'-deoxycytidine 5'-triphosphate deaminase (DCD)	WP_011953868.1_MULTISPECIES:_dCTP_deaminase_[Methanobrevibacter]
Zhang_X_2015_NM_ERR589874.NODE_1_560083_559	VIRSorter_NC_013407_1_Methanocaldococcus_vulcanius_M7__complete_sequence_gene_509_gene_608-485702-567033-cat_4_6	VOG00077	Xh	sp|Q7ZV60|BCS1_DANRE Mitochondrial chaperone BCS1	PF00004.29	ATPase family associated with various cellular activities (AAA)	WP_004032094.1_proteasome-activating_nucleotidase_[Methanobrevibacter_smithii]
