# Supplementary material for: Reply to: Inaccurate viral prediction leads to overestimated diversity of the archaeal virome in the human gut
Source: Nat Commun. 2024 Jul 17;15:5977. doi: 10.1038/s41467-024-49903-9 (PMC11255301; doi:10.1038/s41467-024-49903-9)
Supplement: Supplementary file 8 — Supplementary data 6 [file 41467_2024_49903_MOESM8_ESM.xlsx]

## Sheet: Sheet1
Supplementary Data 6. Archaeal viral contig identification metrics.
Contigs ID	Number of matched spacers	Number of matched hallmarker genes (identity>40, evalue 1e-5)	Number of matched hallmarker genes (evalue 1e-5)
HMP.159268001.contig172287_2042	1	0	8
HMP.159268001.contig49462_11939	14	6	19
HMP.159268001.contig52769_3480	6	0	5
HMP.706846339.contig81847_53536	124	69	75
HMP.763860675.contig67146_10080	2	1	10
HMP.763860675.contig68163_5869	63	2	2
HMP.764062976.contig215436_8358	1	1	6
HMP.764062976.contig60515_51795	3	5	17
HMP.764062976.contig61675_12891	1	0	5
HMP.764062976.contig72590_44039	9	2	5
HMP.764062976.contig76038_48683	1	4	8
HMP.764062976.contig76237_20630	1	1	4
HMP.158499257.contig46474_38876	139	95	104
HMP.158742018.contig20391_540	2	5	5
HMP.763678604.contig63623_40452	232	111	119
HMP.763860675.contig14653_37521	1	3	24
HMP.763860675.contig62466_36144	1	11	29
HMP.763860675.contig65806_66934	1	24	41
HMP.764062976.contig18993_126298	1	27	64
HMP.764062976.contig36899_56556	138	75	83
HMP.764062976.contig62638_78500	1	5	16
HMP.764062976.contig74748_79286	2	14	62
HMP.158013734.contig105867_751	2	5	5
HMP.158033964.contig48760_12658	1	8	10
HMP.370027359.contig207374_1117	1	2	2
HMP.370027359.contig208542_5295	46	3	4
HMP.370027359.contig60005_6711	18	10	12
HMP.763698834.contig46144_772	6	0	1
HMP.764083206.contig155544_8721	5	1	3
HMP.764791260.contig141806_5280	9	7	7
HMP.SRS055017.contig131148_8109	26	10	12
HMP.SRS077392.contig145086_682	4	2	2
HMP.SRS1041033.contig18634_8187	67	3	3
HMP.SRS1055056.contig18050_857	1	0	1
HMP.SRS147271.contig3753_1100	4	4	4
HMP.SRS147271.contig68620_803	4	2	2
HMP.SRS148196.contig14163_728	1	2	2
HMP.158033964.contig10010_3151	1	0	3
HMP.763698834.contig11430_20516	90	17	21
HMP.764083206.contig105735_12761	1	4	10
HMP.764083206.contig136723_14329	1	3	8
HMP.764083206.contig142169_8441	1	0	0
HMP.764083206.contig147318_6113	4	4	5
HMP.SRS049773.contig26103_1905	9	5	5
HMP.SRS049773.contig8443_4801	20	0	5
HMP.SRS055017.contig37574_35635	177	56	62
HMP.SRS077024.contig34979_404	3	3	3
HMP.SRS142503.contig14153_1569	1	3	4
HMP.SRS142503.contig16983_1902	6	8	8
HMP.SRS144183.contig99003_1672	1	2	2
HMP.SRS148196.contig141895_1499	2	2	2
HMP.SRS148215.contig12319_615	2	7	7
HMP.SRS149784.contig108391_2126	10	5	5
HMP.SRS149784.contig25778_8396	60	20	20
Enteritis_DCY0308.NODE_12858_2954	17	8	8
Enteritis_DCY0308.NODE_1569_19014	1	1	12
Enteritis_DCY0308.NODE_5622_6212	1	3	9
Enteritis_DCY0308.NODE_648_40048	1	4	17
Feng_Q_2015_NC_ERR688506.NODE_1464_21827	1	1	3
Feng_Q_2015_NC_ERR688506.NODE_1562_20726	1	1	10
Feng_Q_2015_NC_ERR688506.NODE_401_57634	1	21	60
Feng_Q_2015_NC_ERR688506.NODE_4250_8969	1	1	7
Feng_Q_2015_NC_ERR688506.NODE_712_37929	1	8	29
Feng_Q_2015_NC_ERR688506.NODE_791_35130	1	13	17
Feng_Q_2015_NC_ERR688516.NODE_10304_2801	1	2	4
Feng_Q_2015_NC_ERR688517.NODE_116_97804	2	33	49
Feng_Q_2015_NC_ERR688517.NODE_3_335063	5	79	205
Feng_Q_2015_NC_ERR688517.NODE_40_158718	2	26	59
Feng_Q_2015_NC_ERR688524.NODE_1162_21650	2	0	2
Feng_Q_2015_NC_ERR688525.NODE_14_257992	7	28	93
Feng_Q_2015_NC_ERR688525.NODE_164_86174	2	25	77
Feng_Q_2015_NC_ERR688525.NODE_40_157640	1	28	78
Feng_Q_2015_NC_ERR688525.NODE_47_150203	1	24	48
Feng_Q_2015_NC_ERR688525.NODE_4_348843	3	58	156
Feng_Q_2015_NC_ERR688525.NODE_79_122797	2	27	55
Feng_Q_2015_NC_ERR688540.NODE_1021_17892	3	1	6
Feng_Q_2015_NC_ERR688540.NODE_7536_4569	41	13	16
Feng_Q_2015_NC_ERR688547.NODE_109_79908	1	8	17
Feng_Q_2015_NC_ERR688547.NODE_133_70863	1	20	47
Feng_Q_2015_NC_ERR688547.NODE_2052_12627	1	0	2
Feng_Q_2015_NC_ERR688547.NODE_443_36221	1	0	1
Feng_Q_2015_NC_ERR688547.NODE_731_25604	5	0	7
Feng_Q_2015_NC_ERR688547.NODE_88_90759	1	12	28
Feng_Q_2015_NC_ERR688553.NODE_116_77095	1	11	27
Feng_Q_2015_NC_ERR688553.NODE_1530_15294	1	1	3
Feng_Q_2015_NC_ERR688553.NODE_198_54688	1	7	18
Feng_Q_2015_NC_ERR688553.NODE_264_47838	1	3	17
Feng_Q_2015_NC_ERR688555.NODE_117_68535	1	19	37
Feng_Q_2015_NC_ERR688555.NODE_16_180361	3	48	123
Feng_Q_2015_NC_ERR688555.NODE_177_54354	2	10	36
Feng_Q_2015_NC_ERR688555.NODE_27_145559	4	27	65
Feng_Q_2015_NC_ERR688555.NODE_324_37017	1	8	18
Feng_Q_2015_NC_ERR688555.NODE_95_78185	5	2	23
Feng_Q_2015_NC_ERR688556.NODE_11_243924	6	61	163
Feng_Q_2015_NC_ERR688556.NODE_160_60631	1	13	45
Feng_Q_2015_NC_ERR688556.NODE_448_29909	4	1	14
Feng_Q_2015_NC_ERR688556.NODE_746_20965	3	0	5
Feng_Q_2015_NC_ERR688558.NODE_361_51952	1	12	33
Feng_Q_2015_NC_ERR688558.NODE_36_162037	2	38	77
Feng_Q_2015_NC_ERR688558.NODE_46_155326	2	27	61
Feng_Q_2015_NC_ERR688558.NODE_8_356872	8	67	193
Feng_Q_2015_NC_ERR688559.NODE_137_87077	5	14	33
Feng_Q_2015_NC_ERR688559.NODE_2248_11546	1	3	8
Feng_Q_2015_NC_ERR688559.NODE_255_57902	4	3	23
Feng_Q_2015_NC_ERR688559.NODE_422_41089	1	17	19
Feng_Q_2015_NC_ERR688559.NODE_616_31455	3	0	1
Feng_Q_2015_NC_ERR688564.NODE_124_96826	3	20	54
Feng_Q_2015_NC_ERR688564.NODE_1308_21004	1	3	5
Feng_Q_2015_NC_ERR688564.NODE_132_95137	4	9	28
Feng_Q_2015_NC_ERR688564.NODE_188_84854	2	15	64
Feng_Q_2015_NC_ERR688564.NODE_270_68917	1	20	42
Feng_Q_2015_NC_ERR688564.NODE_36_168274	1	11	53
Feng_Q_2015_NC_ERR688564.NODE_589_40354	1	0	1
Feng_Q_2015_NC_ERR688567.NODE_103_94083	1	17	63
Feng_Q_2015_NC_ERR688567.NODE_107_91730	1	22	27
Feng_Q_2015_NC_ERR688567.NODE_11_337426	3	57	158
Feng_Q_2015_NC_ERR688567.NODE_120_87774	2	23	76
Feng_Q_2015_NC_ERR688567.NODE_33_179828	12	16	49
Feng_Q_2015_NC_ERR688567.NODE_352_44489	2	2	13
Feng_Q_2015_NC_ERR688567.NODE_49_144613	2	27	55
Feng_Q_2015_NC_ERR688567.NODE_6_356251	4	67	156
Feng_Q_2015_NC_ERR688567.NODE_92_98026	3	18	55
Feng_Q_2015_NC_ERR688567.NODE_96_97017	2	12	36
Feng_Q_2015_NC_ERR688569.NODE_24_224744	4	60	162
Feng_Q_2015_NC_ERR688569.NODE_274_58266	3	26	35
Feng_Q_2015_NC_ERR688569.NODE_2_530353	8	93	227
Feng_Q_2015_NC_ERR688569.NODE_34_181591	2	26	64
Feng_Q_2015_NC_ERR688569.NODE_59_138225	2	13	51
Feng_Q_2015_NC_ERR688569.NODE_65_130683	2	23	72
Feng_Q_2015_NC_ERR688570.NODE_22574_1751	18	2	2
Feng_Q_2015_NC_ERR688570.NODE_896_16244	1	7	16
Feng_Q_2015_NC_ERR688574.NODE_183341_294	1	5	5
Feng_Q_2015_NC_ERR688574.NODE_50198_1001	1	2	2
Feng_Q_2015_NC_ERR688580.NODE_71_98157	3	21	76
Feng_Q_2015_NC_ERR688580.NODE_89_84760	1	13	58
Feng_Q_2015_NC_ERR688585.NODE_65_76082	2	16	45
Feng_Q_2015_NC_ERR688586.NODE_6124_6133	1	0	5
Feng_Q_2015_NC_ERR688586.NODE_82094_779	1	1	1
Feng_Q_2015_NC_ERR688589.NODE_10_365688	4	74	170
Feng_Q_2015_NC_ERR688589.NODE_249_54870	1	5	28
Feng_Q_2015_NC_ERR688589.NODE_26_209350	3	27	69
Feng_Q_2015_NC_ERR688589.NODE_37_178501	4	25	75
Feng_Q_2015_NC_ERR688589.NODE_46_157332	2	37	94
Feng_Q_2015_NC_ERR688589.NODE_52_150807	1	23	47
Feng_Q_2015_NC_ERR688589.NODE_61_134781	2	26	89
Feng_Q_2015_NC_ERR688589.NODE_76_116818	3	15	35
Feng_Q_2015_NC_ERR688592.NODE_149_84504	1	27	60
Feng_Q_2015_NC_ERR688592.NODE_190_74602	1	8	23
Feng_Q_2015_NC_ERR688592.NODE_2083_15290	42	22	33
Feng_Q_2015_NC_ERR688592.NODE_804_31889	2	0	1
Feng_Q_2015_NC_ERR688592.NODE_926_28979	6	8	15
Feng_Q_2015_NC_ERR688593.NODE_117_79004	1	16	47
Feng_Q_2015_NC_ERR688593.NODE_223_57434	4	16	22
Feng_Q_2015_NC_ERR688593.NODE_462_38307	100	93	106
Feng_Q_2015_NC_ERR688593.NODE_61_106133	1	27	54
Feng_Q_2015_NC_ERR688604.NODE_185_81020	1	12	57
Feng_Q_2015_NC_ERR688605.NODE_11_256862	6	41	118
Feng_Q_2015_NC_ERR688605.NODE_12_251688	2	55	118
Feng_Q_2015_NC_ERR688605.NODE_144_63822	206	14	25
Feng_Q_2015_NC_ERR688605.NODE_29_163335	2	37	83
Feng_Q_2015_NC_ERR688605.NODE_42_133535	19	34	69
Feng_Q_2015_NC_ERR688610.NODE_14_279815	5	54	123
Feng_Q_2015_NC_ERR688610.NODE_3_496081	8	104	259
Feng_Q_2015_NC_ERR688610.NODE_6_403104	10	37	146
Feng_Q_2015_NC_ERR688611.NODE_136_84245	1	8	36
Feng_Q_2015_NC_ERR688611.NODE_169_75697	1	22	46
Feng_Q_2015_NC_ERR688611.NODE_2215_14379	2	1	3
Feng_Q_2015_NC_ERR688618.NODE_109_124524	1	23	70
Feng_Q_2015_NC_ERR688618.NODE_12_352307	10	45	132
Feng_Q_2015_NC_ERR688618.NODE_213_86366	4	14	33
Feng_Q_2015_NC_ERR688618.NODE_3_536695	8	88	235
Feng_Q_2015_NC_ERR688618.NODE_5_518151	10	104	256
Feng_Q_2015_NC_ERR688623.NODE_1166_21077	14	4	6
Feng_Q_2015_NC_ERR688623.NODE_137_87382	2	20	50
Feng_Q_2015_NC_ERR688623.NODE_24764_1325	20	12	12
Feng_Q_2015_NC_ERR688623.NODE_299_56604	1	17	34
Feng_Q_2015_NC_ERR688623.NODE_5272_5330	72	34	34
Feng_Q_2015_NC_ERR688623.NODE_854_27571	1	1	7
Feng_Q_2015_NC_ERR688624.NODE_117_99870	3	31	47
Feng_Q_2015_NC_ERR688624.NODE_13_239271	4	58	127
Feng_Q_2015_NC_ERR688624.NODE_154_87382	1	12	58
Feng_Q_2015_NC_ERR688624.NODE_176_83618	2	18	52
Feng_Q_2015_NC_ERR688624.NODE_178_82922	4	10	28
Feng_Q_2015_NC_ERR688624.NODE_247_68574	1	12	31
Feng_Q_2015_NC_ERR688624.NODE_418_49055	1	4	18
Feng_Q_2015_NC_ERR688626.NODE_21_215262	6	32	90
Feng_Q_2015_NC_ERR688626.NODE_24_209135	1	20	69
Feng_Q_2015_NC_ERR688626.NODE_299_57664	1	1	8
Feng_Q_2015_NC_ERR688626.NODE_314_55127	3	23	31
Feng_Q_2015_NC_ERR688626.NODE_44_153581	2	38	85
Feng_Q_2015_NC_ERR688626.NODE_50_139189	1	31	99
Feng_Q_2015_NC_ERR688626.NODE_516_39242	1	7	15
Feng_Q_2015_NC_ERR688626.NODE_75_119800	2	17	32
Feng_Q_2015_NC_ERR688627.NODE_510_33615	1	15	16
Feng_Q_2015_NC_ERR688632.NODE_10_226415	6	59	161
Feng_Q_2015_NC_ERR688632.NODE_22_179180	3	21	63
Feng_Q_2015_NC_ERR688632.NODE_253_55532	1	6	18
Feng_Q_2015_NC_ERR688632.NODE_28_165749	1	25	69
Feng_Q_2015_NC_ERR688632.NODE_56_124711	2	23	71
Feng_Q_2015_NC_ERR688633.NODE_114400_553	3	5	5
Feng_Q_2015_NC_ERR688633.NODE_46745_1206	1	4	5
Feng_Q_2015_NC_ERR688633.NODE_6396_6798	1	5	6
Feng_Q_2015_NC_ERR688633.NODE_6706_6515	9	2	2
Feng_Q_2015_NC_ERR688635.NODE_1680_19747	1	3	3
Feng_Q_2015_NC_ERR688635.NODE_2103_16787	1	4	5
Feng_Q_2015_NC_ERR688639.NODE_155594_295	1	5	5
Feng_Q_2015_NC_ERR688639.NODE_59877_781	1	2	2
Feng_Q_2015_NC_ERR688642.NODE_140_129000	1	21	86
Feng_Q_2015_NC_ERR688642.NODE_244_91493	2	9	31
Feng_Q_2015_NC_ERR688642.NODE_262_85734	2	14	29
Feng_Q_2015_NC_ERR688642.NODE_263_85708	1	17	46
Feng_Q_2015_NC_ERR688642.NODE_400_63779	3	23	31
Feng_Q_2015_NC_ERR688642.NODE_484_54330	2	0	8
Feng_Q_2015_NC_ERR688642.NODE_74_174533	4	15	56
Feng_Q_2015_NC_ERR688642.NODE_93_154348	2	28	64
Feng_Q_2015_NC_ERR688644.NODE_352_35411	1	1	16
Feng_Q_2015_NC_ERR710424.NODE_224_72588	1	20	46
Feng_Q_2015_NC_ERR710424.NODE_25_230116	3	31	92
Feng_Q_2015_NC_ERR710424.NODE_311_59590	3	23	34
Feng_Q_2015_NC_ERR710424.NODE_385_50732	13	25	40
Feng_Q_2015_NC_ERR710424.NODE_46_178335	3	31	97
Feng_Q_2015_NC_ERR710429.NODE_1634_15065	1	3	8
Feng_Q_2015_NC_ERR710429.NODE_2374_11030	1	4	4
Feng_Q_2015_NC_ERR710432.NODE_318_59390	2	0	1
Feng_Q_2015_NC_ERR710432.NODE_47_178432	4	26	62
Feng_Q_2015_NC_ERR710432.NODE_62_151820	1	39	94
Feng_Q_2015_NC_ERR710432.NODE_9_302670	6	72	192
Li_JH_2014_NBT_MH0315_101102.NODE_138753_269	5	2	2
Li_JH_2014_NBT_V1.FI04_110822.NODE_465562_5335	9	5	5
Li_JH_2014_NBT_V1.FI04_110822.NODE_466216_6511	1	1	3
Li_JH_2014_NBT_V1.FI14_110821.NODE_594676_998	17	8	8
Li_JH_2014_NBT_V1.FI14_110821.NODE_619234_5251	4	0	1
Qin_JJ_2012_Nature_SRR341670.C1105116_1_13674	6	5	6
Rampelli_S_2015_CB_SRR1930134.NODE_124673_287	1	2	2
Rampelli_S_2015_CB_SRR1930134.NODE_36560_455	1	2	2
Rampelli_S_2020_mSystems_SRR9654973.NODE_143_53475	1	14	26
Rampelli_S_2020_mSystems_SRR9654973.NODE_1_411137	9	92	230
Rampelli_S_2020_mSystems_SRR9654973.NODE_21_168004	2	26	64
Rampelli_S_2020_mSystems_SRR9654973.NODE_3_367794	8	82	196
Rampelli_S_2020_mSystems_SRR9654973.NODE_86_81508	1	25	39
Rampelli_S_2020_mSystems_SRR9654974.NODE_147_50958	1	22	25
Rampelli_S_2020_mSystems_SRR9654974.NODE_235_32636	1	7	13
Rampelli_S_2020_mSystems_SRR9654974.NODE_26_136513	4	15	35
Rampelli_S_2020_mSystems_SRR9654974.NODE_42_112449	3	18	51
Rampelli_S_2020_mSystems_SRR9654974.NODE_53_99855	1	10	41
Rampelli_S_2020_mSystems_SRR9654974.NODE_54_98633	1	24	49
Rampelli_S_2020_mSystems_SRR9654974.NODE_57434_495	1	2	2
Rampelli_S_2020_mSystems_SRR9654974.NODE_68_87551	1	24	77
Rampelli_S_2020_mSystems_SRR9654974.NODE_74_85249	1	17	40
Rampelli_S_2020_mSystems_SRR9654975.NODE_4_205828	2	26	68
Rampelli_S_2020_mSystems_SRR9654975.NODE_67_55468	1	14	26
Rampelli_S_2020_mSystems_SRR9654975.NODE_6_176482	3	48	121
Rampelli_S_2020_mSystems_SRR9654975.NODE_9_157109	2	47	95
Rampelli_S_2020_mSystems_SRR9654976.NODE_31482_786	1	0	1
Rampelli_S_2020_mSystems_SRR9654976.NODE_49447_607	11	2	2
Rampelli_S_2020_mSystems_SRR9654976.NODE_78426_469	3	1	1
Rampelli_S_2020_mSystems_SRR9654977.NODE_1600_6703	26	8	8
Rampelli_S_2020_mSystems_SRR9654977.NODE_604_16491	3	0	7
Rampelli_S_2020_mSystems_SRR9654977.NODE_9568_1366	10	8	8
Rampelli_S_2020_mSystems_SRR9654980.NODE_11_183961	7	38	125
Rampelli_S_2020_mSystems_SRR9654980.NODE_12_174570	3	26	64
Rampelli_S_2020_mSystems_SRR9654980.NODE_17_144635	8	10	25
Rampelli_S_2020_mSystems_SRR9654980.NODE_33_114301	2	27	67
Rampelli_S_2020_mSystems_SRR9654980.NODE_40_103729	3	8	48
Rampelli_S_2020_mSystems_SRR9654980.NODE_86_69176	1	19	34
Rampelli_S_2020_mSystems_SRR9654981.NODE_180437_363	1	2	2
Rampelli_S_2020_mSystems_SRR9654982.NODE_1152_10512	1	0	1
Rampelli_S_2020_mSystems_SRR9654987.NODE_116718_434	1	3	3
Rampelli_S_2020_mSystems_SRR9654987.NODE_129473_407	2	1	1
Rampelli_S_2020_mSystems_SRR9654987.NODE_151527_369	2	2	2
Rampelli_S_2020_mSystems_SRR9654987.NODE_165548_350	3	3	3
Rampelli_S_2020_mSystems_SRR9654987.NODE_43429_853	1	6	7
Rampelli_S_2020_mSystems_SRR9654988.NODE_12_170711	2	26	70
Rampelli_S_2020_mSystems_SRR9654988.NODE_15_160904	3	41	120
Rampelli_S_2020_mSystems_SRR9654988.NODE_6_228640	4	29	94
Rampelli_S_2020_mSystems_SRR9654990.NODE_13_190053	5	47	124
Rampelli_S_2020_mSystems_SRR9654990.NODE_17_162807	2	27	69
Rampelli_S_2020_mSystems_SRR9654990.NODE_29_129282	2	25	73
Rampelli_S_2020_mSystems_SRR9654990.NODE_32_124491	4	9	40
Rampelli_S_2020_mSystems_SRR9654990.NODE_6_254958	3	45	105
Rampelli_S_2020_mSystems_SRR9654990.NODE_7_245237	4	36	109
Rampelli_S_2020_mSystems_SRR9654990.NODE_9_207174	4	54	114
Rampelli_S_2020_mSystems_SRR9654991.NODE_17_247883	4	31	111
Rampelli_S_2020_mSystems_SRR9654991.NODE_206_68742	1	18	48
Rampelli_S_2020_mSystems_SRR9654991.NODE_246_59425	3	23	35
Rampelli_S_2020_mSystems_SRR9654991.NODE_250_58297	2	1	5
Rampelli_S_2020_mSystems_SRR9654991.NODE_2984_5877	1	1	3
Rampelli_S_2020_mSystems_SRR9654991.NODE_48_161700	2	26	63
Rampelli_S_2020_mSystems_SRR9654991.NODE_71_130563	4	18	48
Rampelli_S_2020_mSystems_SRR9654992.NODE_116910_360	1	1	1
Rampelli_S_2020_mSystems_SRR9654992.NODE_278442_234	2	2	2
Rampelli_S_2020_mSystems_SRR9654999.NODE_103_62596	1	22	34
Rampelli_S_2020_mSystems_SRR9654999.NODE_1_552966	10	116	277
Rampelli_S_2020_mSystems_SRR9654999.NODE_297_31500	2	0	5
Rampelli_S_2020_mSystems_SRR9654999.NODE_2_302155	4	37	116
Rampelli_S_2020_mSystems_SRR9654999.NODE_5_217870	4	54	119
Rampelli_S_2020_mSystems_SRR9655001.NODE_179801_374	9	4	4
Rampelli_S_2020_mSystems_SRR9655001.NODE_21392_1587	9	5	5
Rampelli_S_2020_mSystems_SRR9655001.NODE_221191_331	1	1	1
Rampelli_S_2020_mSystems_SRR9655001.NODE_25798_1393	12	11	11
Rampelli_S_2020_mSystems_SRR9655001.NODE_66371_723	1	6	6
Rampelli_S_2020_mSystems_SRR9655005.NODE_1368_7870	1	0	3
Rampelli_S_2020_mSystems_SRR9655005.NODE_6046_2518	5	2	2
Rampelli_S_2020_mSystems_SRR9655005.NODE_62241_546	3	4	4
Rampelli_S_2020_mSystems_SRR9655005.NODE_85124_443	2	5	5
Rampelli_S_2020_mSystems_SRR9655006.NODE_76026_668	45	2	2
Rampelli_S_2020_mSystems_SRR9655007.NODE_11599_2646	18	6	6
Rampelli_S_2020_mSystems_SRR9655007.NODE_1576_10812	57	17	17
Rampelli_S_2020_mSystems_SRR9655008.NODE_151_69940	2	17	42
Rampelli_S_2020_mSystems_SRR9655008.NODE_15_180015	2	11	49
Rampelli_S_2020_mSystems_SRR9655008.NODE_288_48921	4	6	25
Rampelli_S_2020_mSystems_SRR9655008.NODE_33_136569	4	13	68
Rampelli_S_2020_mSystems_SRR9655008.NODE_40_125340	2	8	28
Rampelli_S_2020_mSystems_SRR9655010.NODE_187282_279	6	2	2
Rampelli_S_2020_mSystems_SRR9655010.NODE_242758_250	2	5	5
Rampelli_S_2020_mSystems_SRR9655010.NODE_96723_400	2	5	5
Rampelli_S_2020_mSystems_SRR9655011.NODE_10_202910	4	54	115
Rampelli_S_2020_mSystems_SRR9655011.NODE_11_195887	9	12	50
Rampelli_S_2020_mSystems_SRR9655011.NODE_13_177520	2	32	73
Rampelli_S_2020_mSystems_SRR9655011.NODE_29_132690	2	31	74
Rampelli_S_2020_mSystems_SRR9655011.NODE_33_129206	5	19	49
Rampelli_S_2020_mSystems_SRR9655011.NODE_44_108070	1	18	52
Rampelli_S_2020_mSystems_SRR9655011.NODE_4_239610	4	31	100
Rampelli_S_2020_mSystems_SRR9655011.NODE_913_17804	1	0	3
Rampelli_S_2020_mSystems_SRR9655014.NODE_157_54708	1	14	26
Rampelli_S_2020_mSystems_SRR9655014.NODE_15_223792	6	59	157
Rampelli_S_2020_mSystems_SRR9655014.NODE_29_169535	3	26	61
Rampelli_S_2020_mSystems_SRR9655014.NODE_9_295582	4	37	119
Rampelli_S_2020_mSystems_SRR9655015.NODE_10_245454	4	31	102
Rampelli_S_2020_mSystems_SRR9655015.NODE_19_205488	4	56	115
Rampelli_S_2020_mSystems_SRR9655015.NODE_23_183249	2	27	66
Rampelli_S_2020_mSystems_SRR9655015.NODE_3_328997	6	39	131
Rampelli_S_2020_mSystems_SRR9655015.NODE_57_118138	2	24	72
Rampelli_S_2020_mSystems_SRR9655015.NODE_5_296081	5	75	190
Rampelli_S_2020_mSystems_SRR9655017.NODE_266_41443	2	0	2
Rampelli_S_2020_mSystems_SRR9655017.NODE_33_117332	1	12	29
Rampelli_S_2020_mSystems_SRR9655017.NODE_3_335546	4	45	133
Rampelli_S_2020_mSystems_SRR9655017.NODE_43_106990	1	18	65
Rampelli_S_2020_mSystems_SRR9655017.NODE_45_104779	15	18	54
Rampelli_S_2020_mSystems_SRR9655017.NODE_6_226086	5	58	159
Rampelli_S_2020_mSystems_SRR9655017.NODE_9_211402	4	54	114
Rampelli_S_2020_mSystems_SRR9655019.NODE_11_232142	4	61	162
Rampelli_S_2020_mSystems_SRR9655019.NODE_12_217589	4	56	119
Rampelli_S_2020_mSystems_SRR9655019.NODE_242546_333	2	0	0
Rampelli_S_2020_mSystems_SRR9655019.NODE_69_111577	17	18	52
Rampelli_S_2020_mSystems_SRR9655019.NODE_9_249977	4	31	102
Rampelli_S_2020_mSystems_SRR9655020.NODE_88024_574	4	5	5
Rampelli_S_2020_mSystems_SRR9655022.NODE_22_140725	5	12	35
Rampelli_S_2020_mSystems_SRR9655022.NODE_23_136547	2	15	50
Rampelli_S_2020_mSystems_SRR9655022.NODE_36_110589	2	32	71
Rampelli_S_2020_mSystems_SRR9655022.NODE_42_103198	3	17	54
Rampelli_S_2020_mSystems_SRR9655022.NODE_58_92836	2	16	36
Rampelli_S_2020_mSystems_SRR9655023.NODE_11_168367	4	27	82
Rampelli_S_2020_mSystems_SRR9655023.NODE_165_35521	4	2	2
Rampelli_S_2020_mSystems_SRR9655023.NODE_16_138637	5	19	50
Rampelli_S_2020_mSystems_SRR9655023.NODE_37_99276	1	15	35
Rampelli_S_2020_mSystems_SRR9655023.NODE_38_98401	2	25	60
Rampelli_S_2020_mSystems_SRR9655023.NODE_57_71814	1	11	28
Rampelli_S_2020_mSystems_SRR9655023.NODE_63_67705	1	6	32
Rampelli_S_2020_mSystems_SRR9655024.NODE_1819_8676	59	3	7
Rampelli_S_2020_mSystems_SRR9655024.NODE_2029_7881	34	11	11
Rampelli_S_2020_mSystems_SRR9655024.NODE_533_22138	1	3	15
Rampelli_S_2020_mSystems_SRR9655024.NODE_54985_606	3	3	6
Rampelli_S_2020_mSystems_SRR9655024.NODE_5695_3196	1	0	5
Rampelli_S_2020_mSystems_SRR9655025.NODE_102_62721	1	24	38
Rampelli_S_2020_mSystems_SRR9655025.NODE_105_60906	1	9	35
Rampelli_S_2020_mSystems_SRR9655025.NODE_250_33271	7	1	5
Rampelli_S_2020_mSystems_SRR9655025.NODE_39_105527	85	18	52
Rampelli_S_2020_mSystems_SRR9655025.NODE_526_18748	3	2	13
Rampelli_S_2020_mSystems_SRR9655025.NODE_670_15776	55	0	1
Rampelli_S_2020_mSystems_SRR9655025.NODE_74_77138	1	10	18
Rampelli_S_2020_mSystems_SRR9655025.NODE_805_13511	36	11	17
Rampelli_S_2020_mSystems_SRR9655025.NODE_961_11732	64	4	8
Rampelli_S_2020_mSystems_SRR9655025.NODE_96_65707	1	11	28
Rampelli_S_2020_mSystems_SRR9655028.NODE_99257_446	36	2	2
Rampelli_S_2020_mSystems_SRR9655029.NODE_11_202644	4	54	114
Rampelli_S_2020_mSystems_SRR9655029.NODE_15_174358	2	26	64
Rampelli_S_2020_mSystems_SRR9655029.NODE_3_313170	6	24	110
Rampelli_S_2020_mSystems_SRR9655029.NODE_42_107696	1	19	65
Rampelli_S_2020_mSystems_SRR9655029.NODE_4_308287	4	37	117
Rampelli_S_2020_mSystems_SRR9655030.NODE_1362_8574	2	4	6
Rampelli_S_2020_mSystems_SRR9655030.NODE_459_26896	1	4	16
Rampelli_S_2020_mSystems_SRR9655030.NODE_542_23362	5	2	2
Rampelli_S_2020_mSystems_SRR9655030.NODE_9942_1105	31	2	2
Smits_SA_2017_Science_SRR5763450.NODE_11951_1411	1	3	3
Smits_SA_2017_Science_SRR5763450.NODE_137108_379	1	3	3
Smits_SA_2017_Science_SRR5763450.NODE_1442_3912	1	0	0
Smits_SA_2017_Science_SRR5763450.NODE_16143_1222	1	0	0
Smits_SA_2017_Science_SRR5763450.NODE_16289_1216	2	7	7
Smits_SA_2017_Science_SRR5763450.NODE_19484_1116	7	9	9
Smits_SA_2017_Science_SRR5763450.NODE_21574_1062	1	0	4
Smits_SA_2017_Science_SRR5763450.NODE_23209_1024	1	5	5
Smits_SA_2017_Science_SRR5763450.NODE_24549_996	1	2	2
Smits_SA_2017_Science_SRR5763450.NODE_2633_2864	93	2	2
Smits_SA_2017_Science_SRR5763450.NODE_31731_876	1	2	2
Smits_SA_2017_Science_SRR5763450.NODE_31919_873	2	2	2
Smits_SA_2017_Science_SRR5763450.NODE_66369_580	2	4	4
Smits_SA_2017_Science_SRR5763451.NODE_145629_393	1	1	1
Smits_SA_2017_Science_SRR5763452.NODE_104759_407	1	5	5
Smits_SA_2017_Science_SRR5763454.NODE_249243_306	2	3	3
Smits_SA_2017_Science_SRR5763454.NODE_261659_298	2	1	1
Smits_SA_2017_Science_SRR5763456.NODE_1230_2028	22	1	2
Smits_SA_2017_Science_SRR5763456.NODE_4255_1046	13	2	2
Smits_SA_2017_Science_SRR5763456.NODE_4586_1005	1	1	1
Smits_SA_2017_Science_SRR5763458.NODE_2990_1366	1	2	6
Smits_SA_2017_Science_SRR5763458.NODE_785_2527	1	5	5
Smits_SA_2017_Science_SRR5763460.NODE_1821_2383	1	4	5
Smits_SA_2017_Science_SRR5763460.NODE_6232_1153	1	1	5
Smits_SA_2017_Science_SRR5763463.NODE_119981_254	1	2	2
Smits_SA_2017_Science_SRR5763463.NODE_5213_1127	7	8	8
Smits_SA_2017_Science_SRR5763463.NODE_5760_1074	2	2	3
Smits_SA_2017_Science_SRR5763463.NODE_60958_330	5	2	2
Smits_SA_2017_Science_SRR5763464.NODE_164085_230	1	2	2
Smits_SA_2017_Science_SRR5763464.NODE_41674_387	1	1	4
Smits_SA_2017_Science_SRR5763464.NODE_9077_758	1	0	3
Smits_SA_2017_Science_SRR5763470.NODE_12227_600	1	3	5
Smits_SA_2017_Science_SRR5763470.NODE_1808_2441	4	0	2
Smits_SA_2017_Science_SRR5763470.NODE_1922_2313	6	5	5
Smits_SA_2017_Science_SRR5763470.NODE_1965_2270	32	1	1
Smits_SA_2017_Science_SRR5763470.NODE_5183_1017	3	5	5
Smits_SA_2017_Science_SRR5763470.NODE_641_4824	7	7	9
Smits_SA_2017_Science_SRR5763470.NODE_9146_709	1	1	1
Smits_SA_2017_Science_SRR5763472.NODE_20052_590	1	5	5
Smits_SA_2017_Science_SRR5763472.NODE_24878_528	2	1	5
Smits_SA_2017_Science_SRR5763472.NODE_32372_464	3	8	8
Smits_SA_2017_Science_SRR5763472.NODE_35562_445	2	4	4
Smits_SA_2017_Science_SRR5763472.NODE_3768_1655	3	4	4
Smits_SA_2017_Science_SRR5763472.NODE_6027_1221	1	2	2
Smits_SA_2017_Science_SRR5763472.NODE_6255_1191	1	5	5
Smits_SA_2017_Science_SRR5763473.NODE_1678_2808	14	6	6
Smits_SA_2017_Science_SRR5763473.NODE_1948_2557	1	4	5
Smits_SA_2017_Science_SRR5763473.NODE_6031_1353	4	5	5
Smits_SA_2017_Science_SRR5763476.NODE_539_4588	2	1	5
Smits_SA_2017_Science_SRR5763477.NODE_17034_657	3	2	2
Smits_SA_2017_Science_SRR5763477.NODE_18008_640	1	0	0
Smits_SA_2017_Science_SRR5763477.NODE_21926_579	2	1	1
Smits_SA_2017_Science_SRR5763477.NODE_41193_418	11	4	4
Smits_SA_2017_Science_SRR5763477.NODE_50753_376	3	2	2
Smits_SA_2017_Science_SRR5763477.NODE_5168_1151	6	2	2
Smits_SA_2017_Science_SRR5763477.NODE_57113_354	1	1	1
Smits_SA_2017_Science_SRR5763477.NODE_8416_923	6	4	4
Smits_SA_2017_Science_SRR5763477.NODE_9542_868	2	4	4
Smits_SA_2017_Science_SRR5763477.NODE_99746_270	1	2	2
Smits_SA_2017_Science_SRR5763479.NODE_98_6022	1	5	8
Smits_SA_2017_Science_SRR5763480.NODE_1687_2416	4	7	8
Smits_SA_2017_Science_SRR5763480.NODE_2459_2011	5	2	2
Smits_SA_2017_Science_SRR5763480.NODE_6084_1273	6	1	1
Smits_SA_2017_Science_SRR5763481.NODE_163837_233	1	2	2
Smits_SA_2017_Science_SRR5763482.NODE_58519_347	1	5	5
Vatanen_T_2016_Cell_SRR4305530.NODE_170_26392	1	5	13
Vatanen_T_2016_Cell_SRR4305530.NODE_613_5737	9	7	11
Vatanen_T_2016_Cell_SRR4305530.NODE_653_5489	46	20	20
Vatanen_T_2016_Cell_SRR4408017.NODE_104805_285	2	2	2
Xie_HL_2016_CS_36244.C1580966_1_7433	29	11	11
Xie_HL_2016_CS_36244.C548080_1_195	1	2	2
Xie_HL_2016_CS_37394.C163844_1_164	1	0	0
Zeller_G_2014_MSB_CCIS03473770ST-4-0.NODE_1735_11084	1	0	0
Zeller_G_2014_MSB_CCIS07539127ST-4-0.NODE_1177_32233	3	4	6
Zeller_G_2014_MSB_CCIS07539127ST-4-0.NODE_2059_20907	1	5	6
Zeller_G_2014_MSB_CCIS07539127ST-4-0.NODE_3257_14083	66	26	32
Zeller_G_2014_MSB_CCIS08668806ST-3-0.NODE_9765_1387	1	4	5
Zeller_G_2014_MSB_CCIS09568613ST-4-0.NODE_3642_10824	1	0	2
Zeller_G_2014_MSB_CCIS09568613ST-4-0.NODE_6420_5893	2	0	1
Zeller_G_2014_MSB_CCIS09568613ST-4-0.NODE_7869_4867	1	0	2
Zeller_G_2014_MSB_CCIS11354283ST-4-0.NODE_16_230593	5	58	152
Zeller_G_2014_MSB_CCIS11354283ST-4-0.NODE_187_74473	1	23	44
Zeller_G_2014_MSB_CCIS11354283ST-4-0.NODE_192_72734	2	12	32
Zeller_G_2014_MSB_CCIS11354283ST-4-0.NODE_198_72171	3	9	30
Zeller_G_2014_MSB_CCIS11354283ST-4-0.NODE_205_70326	2	6	31
Zeller_G_2014_MSB_CCIS11354283ST-4-0.NODE_327_53116	2	6	12
Zeller_G_2014_MSB_CCIS11354283ST-4-0.NODE_502_39633	1	8	18
Zeller_G_2014_MSB_CCIS11362406ST-4-0.NODE_17_238535	2	57	123
Zeller_G_2014_MSB_CCIS11362406ST-4-0.NODE_201_77477	1	22	72
Zeller_G_2014_MSB_CCIS11362406ST-4-0.NODE_232_72328	4	6	27
Zeller_G_2014_MSB_CCIS11362406ST-4-0.NODE_283_65306	1	17	45
Zeller_G_2014_MSB_CCIS11362406ST-4-0.NODE_361_54653	2	14	37
Zeller_G_2014_MSB_CCIS11362406ST-4-0.NODE_458_45464	1	10	27
Zeller_G_2014_MSB_CCIS11362406ST-4-0.NODE_94_124737	5	6	21
Zeller_G_2014_MSB_CCIS12656533ST-4-0.NODE_433_38115	3	2	5
Zeller_G_2014_MSB_CCIS12656533ST-4-0.NODE_55_132509	7	4	35
Zeller_G_2014_MSB_CCIS12656533ST-4-0.NODE_599_29852	2	5	14
Zeller_G_2014_MSB_CCIS12656533ST-4-0.NODE_97_102319	14	30	58
Zeller_G_2014_MSB_CCIS20795251ST-4-0.NODE_118_96873	3	20	46
Zeller_G_2014_MSB_CCIS20795251ST-4-0.NODE_136_87609	5	4	33
Zeller_G_2014_MSB_CCIS20795251ST-4-0.NODE_198_73461	2	24	74
Zeller_G_2014_MSB_CCIS20795251ST-4-0.NODE_35_185776	2	29	69
Zeller_G_2014_MSB_CCIS20795251ST-4-0.NODE_44_155580	4	25	81
Zeller_G_2014_MSB_CCIS20795251ST-4-0.NODE_83_111193	1	21	51
Zeller_G_2014_MSB_CCIS20795251ST-4-0.NODE_90_109168	6	6	26
Zeller_G_2014_MSB_CCIS21126322ST-4-0.NODE_105_100251	3	14	34
Zeller_G_2014_MSB_CCIS21126322ST-4-0.NODE_10_231840	5	59	155
Zeller_G_2014_MSB_CCIS21126322ST-4-0.NODE_285_60873	2	6	43
Zeller_G_2014_MSB_CCIS21126322ST-4-0.NODE_596_34791	6	8	14
Zeller_G_2014_MSB_CCIS21278152ST-4-0.NODE_1557_13432	1	1	1
Zeller_G_2014_MSB_CCIS21278152ST-4-0.NODE_472_27354	1	10	15
Zeller_G_2014_MSB_CCIS22416007ST-4-0.NODE_51163_757	12	6	6
Zeller_G_2014_MSB_CCIS25399172ST-4-0.NODE_177014_301	2	5	5
Zeller_G_2014_MSB_CCIS25399172ST-4-0.NODE_81883_484	1	2	2
Zeller_G_2014_MSB_CCIS27304052ST-3-0.NODE_21_120274	3	30	61
Zeller_G_2014_MSB_CCIS27304052ST-3-0.NODE_42_82956	1	19	36
Zeller_G_2014_MSB_CCIS27304052ST-3-0.NODE_5_180589	5	13	52
Zeller_G_2014_MSB_CCIS27304052ST-3-0.NODE_62_72071	1	5	16
Zeller_G_2014_MSB_CCIS32105356ST-4-0.NODE_17677_1578	1	5	5
Zeller_G_2014_MSB_CCIS32452666ST-4-0.NODE_23024_1874	1	0	0
Zeller_G_2014_MSB_CCIS33816588ST-4-0.NODE_104_125636	2	6	39
Zeller_G_2014_MSB_CCIS33816588ST-4-0.NODE_11_281354	4	57	128
Zeller_G_2014_MSB_CCIS33816588ST-4-0.NODE_127_111595	6	5	42
Zeller_G_2014_MSB_CCIS33816588ST-4-0.NODE_354_63737	2	23	64
Zeller_G_2014_MSB_CCIS33816588ST-4-0.NODE_36_191641	2	31	68
Zeller_G_2014_MSB_CCIS33816588ST-4-0.NODE_43_180406	2	46	114
Zeller_G_2014_MSB_CCIS33816588ST-4-0.NODE_804_35379	1	3	5
Zeller_G_2014_MSB_CCIS35100175ST-4-0.NODE_2140_12466	2	2	7
Zeller_G_2014_MSB_CCIS36797902ST-4-0.NODE_52_153299	1	28	52
Zeller_G_2014_MSB_CCIS38765456ST-20-0.NODE_145_90563	3	13	33
Zeller_G_2014_MSB_CCIS38765456ST-20-0.NODE_173_79519	1	21	38
Zeller_G_2014_MSB_CCIS38765456ST-20-0.NODE_30_190314	4	29	73
Zeller_G_2014_MSB_CCIS38765456ST-20-0.NODE_319_58592	1	22	35
Zeller_G_2014_MSB_CCIS38765456ST-20-0.NODE_584_39518	1	1	8
Zeller_G_2014_MSB_CCIS38765456ST-20-0.NODE_7_307605	4	37	118
Zeller_G_2014_MSB_CCIS41222843ST-4-0.NODE_167_90094	5	14	33
Zeller_G_2014_MSB_CCIS41222843ST-4-0.NODE_243_73151	1	23	44
Zeller_G_2014_MSB_CCIS41222843ST-4-0.NODE_24_238085	4	29	100
Zeller_G_2014_MSB_CCIS41222843ST-4-0.NODE_368_55544	2	20	56
Zeller_G_2014_MSB_CCIS41222843ST-4-0.NODE_41_184106	2	31	69
Zeller_G_2014_MSB_CCIS41222843ST-4-0.NODE_534_44380	1	6	18
Zeller_G_2014_MSB_CCIS41222843ST-4-0.NODE_57_148567	3	36	83
Zeller_G_2014_MSB_CCIS41222843ST-4-0.NODE_72_135853	3	11	44
Zeller_G_2014_MSB_CCIS41222843ST-4-0.NODE_90_122559	2	23	71
Zeller_G_2014_MSB_CCIS41806458ST-4-0.NODE_14_266207	61	43	121
Zeller_G_2014_MSB_CCIS41806458ST-4-0.NODE_1_544666	6	91	233
Zeller_G_2014_MSB_CCIS41806458ST-4-0.NODE_2_497964	11	97	242
Zeller_G_2014_MSB_CCIS44757994ST-4-0.NODE_145074_341	1	2	2
Zeller_G_2014_MSB_CCIS44757994ST-4-0.NODE_160959_316	1	2	2
Zeller_G_2014_MSB_CCIS44757994ST-4-0.NODE_168424_306	2	1	1
Zeller_G_2014_MSB_CCIS44757994ST-4-0.NODE_21853_1320	1	3	3
Zeller_G_2014_MSB_CCIS45793747ST-4-0.NODE_7971_5271	82	2	2
Zeller_G_2014_MSB_CCIS47284573ST-4-0.NODE_27503_1415	4	2	2
Zeller_G_2014_MSB_CCIS47284573ST-4-0.NODE_5263_5340	43	16	16
Zeller_G_2014_MSB_CCIS48579360ST-4-0.NODE_15068_1144	24	3	3
Zeller_G_2014_MSB_CCIS48579360ST-4-0.NODE_17671_1024	2	9	9
Zeller_G_2014_MSB_CCIS48579360ST-4-0.NODE_27116_774	2	5	5
Zeller_G_2014_MSB_CCIS50471204ST-4-0.NODE_1448_28286	2	0	1
Zeller_G_2014_MSB_CCIS50471204ST-4-0.NODE_209_101382	2	23	53
Zeller_G_2014_MSB_CCIS50471204ST-4-0.NODE_275_89235	3	17	45
Zeller_G_2014_MSB_CCIS50471204ST-4-0.NODE_727_50333	2	6	25
Zeller_G_2014_MSB_CCIS50471204ST-4-0.NODE_949_40643	1	1	2
Zeller_G_2014_MSB_CCIS51667829ST-4-0.NODE_1310_22053	1	0	5
Zeller_G_2014_MSB_CCIS51667829ST-4-0.NODE_16171_2775	1	2	5
Zeller_G_2014_MSB_CCIS52234160ST-4-0.NODE_117_85276	2	17	45
Zeller_G_2014_MSB_CCIS52234160ST-4-0.NODE_453_31753	2	1	6
Zeller_G_2014_MSB_CCIS52234160ST-4-0.NODE_68_111308	2	15	35
Zeller_G_2014_MSB_CCIS52234160ST-4-0.NODE_8_235667	5	59	159
Zeller_G_2014_MSB_CCIS53355328ST-4-0.NODE_143_52849	1	8	18
Zeller_G_2014_MSB_CCIS53355328ST-4-0.NODE_18_147077	2	10	47
Zeller_G_2014_MSB_CCIS53355328ST-4-0.NODE_19_146655	4	27	78
Zeller_G_2014_MSB_CCIS53355328ST-4-0.NODE_31_110965	1	18	52
Zeller_G_2014_MSB_CCIS53355328ST-4-0.NODE_4_266584	4	68	174
Zeller_G_2014_MSB_CCIS53355328ST-4-0.NODE_81_71058	1	10	47
Zeller_G_2014_MSB_CCIS53355328ST-4-0.NODE_91_67934	6	23	40
Zeller_G_2014_MSB_CCIS53355328ST-4-0.NODE_9_205284	4	54	114
Zeller_G_2014_MSB_CCIS55230578ST-4-0.NODE_158_78705	1	12	28
Zeller_G_2014_MSB_CCIS55230578ST-4-0.NODE_166_77206	2	17	41
Zeller_G_2014_MSB_CCIS55230578ST-4-0.NODE_174_74148	3	6	15
Zeller_G_2014_MSB_CCIS55230578ST-4-0.NODE_45_138567	2	35	99
Zeller_G_2014_MSB_CCIS55230578ST-4-0.NODE_58_125283	5	20	52
Zeller_G_2014_MSB_CCIS55230578ST-4-0.NODE_72_115846	9	11	37
Zeller_G_2014_MSB_CCIS55230578ST-4-0.NODE_7_257575	4	32	101
Zeller_G_2014_MSB_CCIS55230578ST-4-0.NODE_93_103211	2	16	63
Zeller_G_2014_MSB_CCIS58234805ST-4-0.NODE_117638_276	1	3	5
Zeller_G_2014_MSB_CCIS58234805ST-4-0.NODE_27347_635	1	5	5
Zeller_G_2014_MSB_CCIS58234805ST-4-0.NODE_31151_590	1	2	2
Zeller_G_2014_MSB_CCIS58234805ST-4-0.NODE_58398_413	0	5	5
Zeller_G_2014_MSB_CCIS59132091ST-4-0.NODE_1192_21207	1	2	7
Zeller_G_2014_MSB_CCIS59132091ST-4-0.NODE_1219_20981	1	8	15
Zeller_G_2014_MSB_CCIS59132091ST-4-0.NODE_211_66031	1	13	32
Zeller_G_2014_MSB_CCIS59132091ST-4-0.NODE_293_55100	1	11	32
Zeller_G_2014_MSB_CCIS59132091ST-4-0.NODE_5791_6149	1	0	1
Zeller_G_2014_MSB_CCIS62605362ST-3-0.NODE_13_241033	6	60	162
Zeller_G_2014_MSB_CCIS62605362ST-3-0.NODE_142_91196	5	6	39
Zeller_G_2014_MSB_CCIS62605362ST-3-0.NODE_18_195900	3	33	75
Zeller_G_2014_MSB_CCIS62605362ST-3-0.NODE_40_148205	4	27	75
Zeller_G_2014_MSB_CCIS62605362ST-3-0.NODE_76_117777	2	17	49
Zeller_G_2014_MSB_CCIS62605362ST-3-0.NODE_9_262741	4	60	123
Zeller_G_2014_MSB_CCIS64773582ST-4-0.NODE_82_130408	3	14	71
Zeller_G_2014_MSB_CCIS71578391ST-4-0.NODE_325_56924	1	3	21
Zeller_G_2014_MSB_CCIS71578391ST-4-0.NODE_442_45730	1	9	31
Zeller_G_2014_MSB_CCIS71578391ST-4-0.NODE_5605_5991	2	1	3
Zeller_G_2014_MSB_CCIS74726977ST-3-0.NODE_113_80872	1	24	44
Zeller_G_2014_MSB_CCIS74726977ST-3-0.NODE_1274_20590	1	1	4
Zeller_G_2014_MSB_CCIS74726977ST-3-0.NODE_173_67143	1	16	35
Zeller_G_2014_MSB_CCIS74726977ST-3-0.NODE_193_64038	2	6	15
Zeller_G_2014_MSB_CCIS74726977ST-3-0.NODE_29_135184	3	33	75
Zeller_G_2014_MSB_CCIS74726977ST-3-0.NODE_35_129094	5	19	48
Zeller_G_2014_MSB_CCIS74726977ST-3-0.NODE_6_221594	6	59	160
Zeller_G_2014_MSB_CCIS74726977ST-3-0.NODE_7_219378	4	30	93
Zeller_G_2014_MSB_CCIS76563044ST-4-0.NODE_300_40666	2	0	1
Zeller_G_2014_MSB_CCIS78318719ST-4-0.NODE_142345_445	1	2	2
Zeller_G_2014_MSB_CCIS78318719ST-4-0.NODE_3270_7548	1	0	0
Zeller_G_2014_MSB_CCIS78318719ST-4-0.NODE_43553_1048	3	0	0
Zeller_G_2014_MSB_CCIS78318719ST-4-0.NODE_48207_973	1	2	2
Zeller_G_2014_MSB_CCIS78318719ST-4-0.NODE_72607_719	3	4	5
Zeller_G_2014_MSB_CCIS79210440ST-3-0.NODE_28_65973	1	5	16
Zeller_G_2014_MSB_CCIS79210440ST-3-0.NODE_69_43087	1	0	6
Zeller_G_2014_MSB_CCIS81710917ST-20-0.NODE_22_234312	2	54	121
Zeller_G_2014_MSB_CCIS81710917ST-20-0.NODE_249_79730	1	16	41
Zeller_G_2014_MSB_CCIS81710917ST-20-0.NODE_37_197504	3	19	57
Zeller_G_2014_MSB_CCIS81710917ST-20-0.NODE_42_192608	6	27	69
Zeller_G_2014_MSB_CCIS81710917ST-20-0.NODE_44_188331	1	29	69
Zeller_G_2014_MSB_CCIS81887263ST-4-0.NODE_101_129648	1	17	40
Zeller_G_2014_MSB_CCIS81887263ST-4-0.NODE_156_108835	3	25	78
Zeller_G_2014_MSB_CCIS81887263ST-4-0.NODE_159_107618	3	22	48
Zeller_G_2014_MSB_CCIS81887263ST-4-0.NODE_269_78395	2	8	22
Zeller_G_2014_MSB_CCIS81887263ST-4-0.NODE_29_213517	8	17	83
Zeller_G_2014_MSB_CCIS81887263ST-4-0.NODE_37_201809	2	48	107
Zeller_G_2014_MSB_CCIS81887263ST-4-0.NODE_489_54829	1	11	27
Zeller_G_2014_MSB_CCIS81887263ST-4-0.NODE_60_171891	85	30	82
Zeller_G_2014_MSB_CCIS81887263ST-4-0.NODE_81_147051	3	37	82
Zeller_G_2014_MSB_CCIS84543192ST-4-0.NODE_244105_239	1	1	1
Zeller_G_2014_MSB_CCIS87116798ST-4-0.NODE_13_133442	3	36	74
Zeller_G_2014_MSB_CCIS87116798ST-4-0.NODE_15_127861	4	10	26
Zeller_G_2014_MSB_CCIS87116798ST-4-0.NODE_19_101742	1	17	54
Zeller_G_2014_MSB_CCIS87116798ST-4-0.NODE_1_338566	6	75	196
Zeller_G_2014_MSB_CCIS87116798ST-4-0.NODE_3_238066	4	29	105
Zeller_G_2014_MSB_CCIS87116798ST-4-0.NODE_46_65438	3	10	20
Zeller_G_2014_MSB_CCIS87116798ST-4-0.NODE_7_178428	17	21	86
Zeller_G_2014_MSB_CCIS87116798ST-4-0.NODE_98_46439	1	4	11
Zeller_G_2014_MSB_CCIS87167916ST-4-0.NODE_114927_325	1	1	1
Zeller_G_2014_MSB_CCIS88317640ST-4-0.NODE_1567_20162	1	2	7
Zeller_G_2014_MSB_CCIS88317640ST-4-0.NODE_263_68521	2	18	46
Zeller_G_2014_MSB_CCIS88317640ST-4-0.NODE_595_41410	1	0	1
Zeller_G_2014_MSB_CCIS88317640ST-4-0.NODE_915_30944	1	5	14
Zeller_G_2014_MSB_CCIS88317640ST-4-0.NODE_946_30323	1	8	19
Zeller_G_2014_MSB_CCIS90164298ST-4-0.NODE_106_94876	3	26	83
Zeller_G_2014_MSB_CCIS90164298ST-4-0.NODE_1386_19474	1	0	3
Zeller_G_2014_MSB_CCIS90164298ST-4-0.NODE_1553_17856	5	0	9
Zeller_G_2014_MSB_CCIS90164298ST-4-0.NODE_3969_8535	1	0	7
Zeller_G_2014_MSB_CCIS90164298ST-4-0.NODE_45_141294	4	28	58
Zeller_G_2014_MSB_CCIS94417875ST-3-0.NODE_11_127462	1	16	37
Zeller_G_2014_MSB_CCIS94417875ST-3-0.NODE_18665_1255	58	2	2
Zeller_G_2014_MSB_CCIS94417875ST-3-0.NODE_237_26578	1	6	13
Zeller_G_2014_MSB_CCIS94417875ST-3-0.NODE_26_93690	5	10	34
Zeller_G_2014_MSB_CCIS94417875ST-3-0.NODE_38_79065	1	12	58
Zeller_G_2014_MSB_CCIS94417875ST-3-0.NODE_53_67248	2	17	42
Zeller_G_2014_MSB_CCIS94417875ST-3-0.NODE_58_65638	1	11	29
Zeller_G_2014_MSB_CCIS94417875ST-3-0.NODE_7_139047	3	30	68
Zeller_G_2014_MSB_CCIS95409808ST-4-0.NODE_103_111920	3	8	28
Zeller_G_2014_MSB_CCIS95409808ST-4-0.NODE_28_216187	4	29	92
Zeller_G_2014_MSB_CCIS95409808ST-4-0.NODE_6_358434	5	72	181
Zeller_G_2014_MSB_CCIS95409808ST-4-0.NODE_8_330241	6	76	197
Zeller_G_2014_MSB_CCIS95409808ST-4-0.NODE_938_27674	1	6	10
Zeller_G_2014_MSB_CCIS98512455ST-4-0.NODE_110010_391	2	1	1
Zeller_G_2014_MSB_CCIS98832363ST-4-0.NODE_493_40529	1	16	30
Zeller_G_2014_MSB_CCMD14479708ST-21-0.NODE_23249_1480	7	10	10
Zeller_G_2014_MSB_CCMD14479708ST-21-0.NODE_32664_1061	1	2	2
Zeller_G_2014_MSB_CCMD14479708ST-21-0.NODE_63193_554	11	2	2
Zeller_G_2014_MSB_CCMD23101338ST-21-0.NODE_30388_1658	4	2	3
Zeller_G_2014_MSB_CCMD25963797ST-21-0.NODE_10598_2988	1	1	1
Zeller_G_2014_MSB_CCMD25963797ST-21-0.NODE_2639_12624	1	0	2
Zeller_G_2014_MSB_CCMD25963797ST-21-0.NODE_3749_8612	3	0	5
Zeller_G_2014_MSB_CCMD25963797ST-21-0.NODE_719_42272	1	8	18
Zeller_G_2014_MSB_CCMD42428553ST-21-0.NODE_15224_3087	42	23	23
Zeller_G_2014_MSB_CCMD42428553ST-21-0.NODE_34129_1636	5	0	1
Zeller_G_2014_MSB_CCMD42428553ST-21-0.NODE_34605_1618	3	1	1
Zeller_G_2014_MSB_CCMD45988061ST-21-0.NODE_170930_256	1	0	0
Zeller_G_2014_MSB_CCMD45988061ST-21-0.NODE_24553_1491	11	10	10
Zeller_G_2014_MSB_CCMD86114146ST-21-0.NODE_1230_21651	1	2	7
Zeller_G_2014_MSB_CCMD86114146ST-21-0.NODE_214_65921	1	6	41
Zeller_G_2014_MSB_CCMD86114146ST-21-0.NODE_393_46347	2	1	13
Zeller_G_2014_MSB_CCMD87156761ST-21-0.NODE_6374_5438	1	0	0
Zhang_X_2015_NM_ERR589443.NODE_8320_3766	1	3	5
Zhang_X_2015_NM_ERR589510.NODE_1061_19125	1	0	2
Zhang_X_2015_NM_ERR589543.NODE_110_84305	1	15	35
Zhang_X_2015_NM_ERR589543.NODE_147_71942	1	17	47
Zhang_X_2015_NM_ERR589543.NODE_17_202124	4	56	155
Zhang_X_2015_NM_ERR589543.NODE_19984_2370	6	1	1
Zhang_X_2015_NM_ERR589543.NODE_243_55321	1	19	31
Zhang_X_2015_NM_ERR589543.NODE_414_40116	294	85	99
Zhang_X_2015_NM_ERR589543.NODE_42_143022	3	31	75
Zhang_X_2015_NM_ERR589543.NODE_6271_5568	49	12	12
Zhang_X_2015_NM_ERR589561.NODE_30715_1433	5	5	5
Zhang_X_2015_NM_ERR589740.NODE_10145_4318	3	0	5
Zhang_X_2015_NM_ERR589740.NODE_2178_18326	6	5	12
Zhang_X_2015_NM_ERR589769.NODE_1_539700	91	108	274
Zhang_X_2015_NM_ERR589769.NODE_2_516798	8	90	225
Zhang_X_2015_NM_ERR589769.NODE_358_69717	5	26	41
Zhang_X_2015_NM_ERR589769.NODE_557_52831	1	1	18
Zhang_X_2015_NM_ERR589769.NODE_64_188512	6	18	68
Zhang_X_2015_NM_ERR589775.NODE_177_85646	1	10	27
Zhang_X_2015_NM_ERR589775.NODE_251_70885	4	3	24
Zhang_X_2015_NM_ERR589775.NODE_74_136789	1	11	45
Zhang_X_2015_NM_ERR589790.NODE_108_115088	3	27	60
Zhang_X_2015_NM_ERR589790.NODE_351_50536	14	5	15
Zhang_X_2015_NM_ERR589790.NODE_373_48469	1	14	26
Zhang_X_2015_NM_ERR589790.NODE_37_204913	4	54	114
Zhang_X_2015_NM_ERR589813.NODE_3_527517	8	88	234
Zhang_X_2015_NM_ERR589826.NODE_108_95751	2	28	64
Zhang_X_2015_NM_ERR589826.NODE_110_95206	3	6	38
Zhang_X_2015_NM_ERR589826.NODE_12_242177	4	46	110
Zhang_X_2015_NM_ERR589826.NODE_13_235790	3	61	158
Zhang_X_2015_NM_ERR589826.NODE_434_48004	7	7	16
Zhang_X_2015_NM_ERR589826.NODE_528_42671	3	15	25
Zhang_X_2015_NM_ERR589826.NODE_809_32070	4	4	4
Zhang_X_2015_NM_ERR589843.NODE_806_35320	1	1	9
Zhang_X_2015_NM_ERR589843.NODE_899_32393	4	1	3
Zhang_X_2015_NM_ERR589844.NODE_1519_19115	1	7	10
Zhang_X_2015_NM_ERR589859.NODE_28979_1851	1	1	1
Zhang_X_2015_NM_ERR589874.NODE_105_121252	5	7	49
Zhang_X_2015_NM_ERR589874.NODE_175_94802	1	18	65
Zhang_X_2015_NM_ERR589874.NODE_1_560083	8	114	274
Zhang_X_2015_NM_ERR589874.NODE_6_309557	5	54	142
Zhang_X_2015_NM_ERR589874.NODE_71_147803	3	31	79
Xie_HL_2016_CS_35387.scaffold2097_2_95893	67	11	34
Xie_HL_2016_CS_35387.scaffold521_1_156137	2	22	55
Xie_HL_2016_CS_35387.scaffold83578_1_128481	3	28	57
Xie_HL_2016_CS_35387.scaffold96094_1_77150	3	6	14
Xie_HL_2016_CS_35505.scaffold12573_4_20017	1	0	4
Xie_HL_2016_CS_35505.scaffold43668_5_76053	2	7	38
Xie_HL_2016_CS_35505.scaffold66133_2_18295	1	0	5
Xie_HL_2016_CS_35515.scaffold87917_1_118906	5	15	35
Xie_HL_2016_CS_35519.scaffold64100_1_11820	14	9	11
Xie_HL_2016_CS_35519.scaffold64100_3_1600	0	0	0
Xie_HL_2016_CS_35519.scaffold64100_4_14291	0	2	2
Xie_HL_2016_CS_35519.scaffold96101_2_2981	1	5	5
Xie_HL_2016_CS_35520.scaffold118805_3_48542	58	17	37
Xie_HL_2016_CS_35520.scaffold72621_1_165	0	0	0
Xie_HL_2016_CS_35520.scaffold72621_2_12135	7	4	5
Xie_HL_2016_CS_35520.scaffold72621_3_15290	0	1	2
Xie_HL_2016_CS_35549.scaffold122112_1_3762	1	1	3
Xie_HL_2016_CS_35562.scaffold18486_3_118123	0	10	42
Xie_HL_2016_CS_35562.scaffold18486_5_31314	6	3	8
Xie_HL_2016_CS_35562.scaffold24433_1_218575	5	62	158
Xie_HL_2016_CS_35562.scaffold26698_2_165916	2	27	59
Xie_HL_2016_CS_35562.scaffold69368_1_119111	2	23	71
Xie_HL_2016_CS_35562.scaffold91553_1_118173	3	24	68
Xie_HL_2016_CS_35563.scaffold101972_1_85657	6	13	33
Xie_HL_2016_CS_35563.scaffold23499_2_145748	2	42	113
Xie_HL_2016_CS_35563.scaffold32968_2_104081	1	31	58
Xie_HL_2016_CS_35563.scaffold60995_1_22063	0	8	11
Xie_HL_2016_CS_35563.scaffold60995_2_118354	3	20	54
Xie_HL_2016_CS_35630.scaffold57653_1_93339	1	21	62
Xie_HL_2016_CS_35654.scaffold106_1_248437	4	48	131
Xie_HL_2016_CS_35654.scaffold109994_1_65294	1	17	31
Xie_HL_2016_CS_35654.scaffold1452_1_89046	1	24	41
Xie_HL_2016_CS_35654.scaffold2165_1_89154	3	23	78
Xie_HL_2016_CS_35654.scaffold26407_1_142886	2	21	49
Xie_HL_2016_CS_35654.scaffold67115_1_169563	4	38	102
Xie_HL_2016_CS_35654.scaffold74956_4_29331	3	1	13
Xie_HL_2016_CS_35665.scaffold130883_1_7991	13	5	5
Xie_HL_2016_CS_35665.scaffold85749_1_17257	3	3	10
Xie_HL_2016_CS_35707.scaffold1337_1_79733	1	24	44
Xie_HL_2016_CS_35707.scaffold1337_6_12025	1	3	3
Xie_HL_2016_CS_35707.scaffold22361_11_21628	1	1	3
Xie_HL_2016_CS_35707.scaffold22361_12_12943	2	2	11
Xie_HL_2016_CS_35707.scaffold22361_4_29738	0	2	10
Xie_HL_2016_CS_35707.scaffold22361_5_48060	3	5	12
Xie_HL_2016_CS_35707.scaffold22361_7_7464	0	0	0
Xie_HL_2016_CS_35707.scaffold87213_1_16350	0	6	9
Xie_HL_2016_CS_35707.scaffold87213_2_118447	4	27	73
Xie_HL_2016_CS_35707.scaffold91487_1_121046	2	33	76
Xie_HL_2016_CS_35989.scaffold11518_2_83151	1	20	37
Xie_HL_2016_CS_35989.scaffold11518_4_116598	1	16	36
Xie_HL_2016_CS_35989.scaffold115395_1_103110	2	25	55
Xie_HL_2016_CS_35989.scaffold12178_1_80263	1	24	44
Xie_HL_2016_CS_35989.scaffold134214_2_75269	3	1	15
Xie_HL_2016_CS_35990.scaffold124878_3_97788	1	35	75
Xie_HL_2016_CS_35990.scaffold127790_3_52045	40	20	42
Xie_HL_2016_CS_35990.scaffold129521_1_67548	2	6	31
Xie_HL_2016_CS_35990.scaffold30438_2_46786	3	9	20
Xie_HL_2016_CS_35990.scaffold30438_5_7177	0	2	2
Xie_HL_2016_CS_35990.scaffold43883_1_9721	2	1	6
Xie_HL_2016_CS_35990.scaffold57795_1_94669	1	12	60
Xie_HL_2016_CS_35992.scaffold103265_1_45936	2	7	27
Xie_HL_2016_CS_35992.scaffold104100_2_7499	2	1	6
Xie_HL_2016_CS_35992.scaffold108499_1_31010	110	7	25
Xie_HL_2016_CS_35992.scaffold110959_1_23778	1	1	1
Xie_HL_2016_CS_35992.scaffold48537_1_77670	1	6	32
Xie_HL_2016_CS_35992.scaffold88527_1_57354	1	14	26
Xie_HL_2016_CS_35992.scaffold98135_1_61974	1	9	45
Xie_HL_2016_CS_35999.scaffold102461_1_112905	4	7	52
Xie_HL_2016_CS_35999.scaffold102461_2_182079	7	13	51
Xie_HL_2016_CS_35999.scaffold114560_1_80236	1	19	36
Xie_HL_2016_CS_35999.scaffold11746_1_234362	6	59	155
Xie_HL_2016_CS_35999.scaffold1775_2_184104	3	47	98
Xie_HL_2016_CS_35999.scaffold30013_1_169745	2	26	64
Xie_HL_2016_CS_36000.scaffold1145_2_197628	5	34	87
Xie_HL_2016_CS_36000.scaffold21340_5_152601	1	21	55
Xie_HL_2016_CS_36000.scaffold46923_2_161192	2	11	54
Xie_HL_2016_CS_36000.scaffold73201_5_38698	1	2	12
Xie_HL_2016_CS_36005.scaffold113858_1_5916	6	5	6
Xie_HL_2016_CS_36005.scaffold78006_1_111473	1	32	81
Xie_HL_2016_CS_36006.scaffold114527_1_4322	0	2	5
Xie_HL_2016_CS_36006.scaffold114527_2_30274	1	11	19
Xie_HL_2016_CS_36006.scaffold34187_1_107241	1	11	33
Xie_HL_2016_CS_36006.scaffold55044_1_65919	4	22	32
Xie_HL_2016_CS_36006.scaffold68835_1_86879	1	27	60
Xie_HL_2016_CS_36012.scaffold1300_2_148066	3	31	78
Xie_HL_2016_CS_36012.scaffold71232_1_114204	1	16	37
Xie_HL_2016_CS_36012.scaffold73653_1_218529	7	34	79
Xie_HL_2016_CS_36012.scaffold75089_1_233279	5	59	160
Xie_HL_2016_CS_36012.scaffold78329_1_143849	4	27	77
Xie_HL_2016_CS_36033.scaffold22057_1_1691	13	7	10
Xie_HL_2016_CS_36033.scaffold83623_1_52717	243	75	85
Xie_HL_2016_CS_36055.scaffold12661_2_91921	4	11	34
Xie_HL_2016_CS_36055.scaffold1566_1_78380	12	4	29
Xie_HL_2016_CS_36055.scaffold20563_1_48432	3	0	1
Xie_HL_2016_CS_36055.scaffold38_1_181433	2	27	69
Xie_HL_2016_CS_36055.scaffold40427_1_140066	3	40	109
Xie_HL_2016_CS_36055.scaffold54287_1_22645	4	1	4
Xie_HL_2016_CS_36055.scaffold6108_1_281705	5	47	142
Xie_HL_2016_CS_36055.scaffold6108_2_31176	0	20	27
Xie_HL_2016_CS_36057.scaffold45820_1_1039	4	5	5
Xie_HL_2016_CS_36057.scaffold56713_2_168	0	0	0
Xie_HL_2016_CS_36057.scaffold70675_3_836	3	2	2
Xie_HL_2016_CS_36058.scaffold131499_1_2166	5	5	7
Xie_HL_2016_CS_36058.scaffold154767_4_1883	2	2	2
Xie_HL_2016_CS_36116.scaffold17147_2_66815	2	1	7
Xie_HL_2016_CS_36116.scaffold62722_2_198491	3	57	152
Xie_HL_2016_CS_36116.scaffold68028_1_135325	1	11	48
Xie_HL_2016_CS_36116.scaffold68433_1_33775	51	16	32
Xie_HL_2016_CS_36116.scaffold814_1_360048	8	80	192
Xie_HL_2016_CS_36244.scaffold130416_1_1905	7	1	1
Xie_HL_2016_CS_36244.scaffold1661_3_80925	3	28	39
Xie_HL_2016_CS_36244.scaffold5470_1_25077	2	0	5
Xie_HL_2016_CS_36439.scaffold1124_2_19628	0	5	7
Xie_HL_2016_CS_36439.scaffold1124_3_42294	1	10	23
Xie_HL_2016_CS_36439.scaffold1497_1_78634	1	23	44
Xie_HL_2016_CS_36439.scaffold61576_2_201585	5	50	136
Xie_HL_2016_CS_36439.scaffold88529_1_92038	2	6	19
Xie_HL_2016_CS_36439.scaffold95026_1_238818	4	29	97
Xie_HL_2016_CS_36439.scaffold95134_1_82098	4	14	28
Xie_HL_2016_CS_36521.scaffold102867_1_87990	0	32	52
Xie_HL_2016_CS_36521.scaffold102867_4_40494	2	9	32
Xie_HL_2016_CS_36521.scaffold575_2_172204	3	22	57
Xie_HL_2016_CS_36521.scaffold67826_2_41155	6	0	7
Xie_HL_2016_CS_36521.scaffold8237_3_78103	1	23	44
Xie_HL_2016_CS_36522.scaffold8016_1_242836	4	29	99
Xie_HL_2016_CS_36526.scaffold76281_2_34866	2	13	37
Xie_HL_2016_CS_36533.scaffold109060_1_23156	0	1	21
Xie_HL_2016_CS_36533.scaffold109060_2_65612	1	12	37
Xie_HL_2016_CS_36533.scaffold109106_1_110727	4	8	53
Xie_HL_2016_CS_36533.scaffold109948_1_44050	1	3	18
Xie_HL_2016_CS_36533.scaffold109948_3_39715	3	7	24
Xie_HL_2016_CS_36533.scaffold110166_1_104099	1	5	37
Xie_HL_2016_CS_36533.scaffold1950_1_209373	4	54	118
Xie_HL_2016_CS_36533.scaffold54698_4_149968	4	40	118
Xie_HL_2016_CS_36588.scaffold162_1_83715	2	19	43
Xie_HL_2016_CS_36588.scaffold162_2_2721	0	0	0
Xie_HL_2016_CS_36588.scaffold18274_2_70787	1	20	46
Xie_HL_2016_CS_36588.scaffold24129_5_34569	1	5	24
Xie_HL_2016_CS_36588.scaffold91503_1_86881	1	15	69
Xie_HL_2016_CS_36588.scaffold91700_1_58705	1	8	17
Xie_HL_2016_CS_36667.scaffold131288_1_1450	2	0	0
Xie_HL_2016_CS_36667.scaffold145621_1_7296	11	5	6
Xie_HL_2016_CS_36695.scaffold22866_1_134501	3	17	50
Xie_HL_2016_CS_36695.scaffold30255_1_219995	4	58	159
Xie_HL_2016_CS_36695.scaffold43673_2_166333	7	8	51
Xie_HL_2016_CS_36699.scaffold113773_1_77000	3	14	28
Xie_HL_2016_CS_36699.scaffold29016_1_83466	3	15	68
Xie_HL_2016_CS_36699.scaffold36274_1_101888	1	12	30
Xie_HL_2016_CS_36699.scaffold8506_2_83249	1	23	54
Xie_HL_2016_CS_36699.scaffold98061_2_55987	3	6	12
Xie_HL_2016_CS_36699.scaffold98812_2_67014	1	15	47
Xie_HL_2016_CS_37097.scaffold23604_1_165111	3	26	64
Xie_HL_2016_CS_37097.scaffold6951_2_131078	7	9	43
Xie_HL_2016_CS_37097.scaffold6951_5_40291	0	1	8
Xie_HL_2016_CS_37097.scaffold90813_1_185793	3	48	130
Xie_HL_2016_CS_37100.scaffold120473_3_35752	1	8	24
Xie_HL_2016_CS_37100.scaffold53526_3_54961	1	17	40
Xie_HL_2016_CS_37100.scaffold53526_4_89363	2	18	72
Xie_HL_2016_CS_37101.scaffold100038_3_53700	1	1	35
Xie_HL_2016_CS_37101.scaffold13180_1_52865	2	3	17
Xie_HL_2016_CS_37101.scaffold13180_3_24378	0	6	20
Xie_HL_2016_CS_37101.scaffold27711_3_93687	2	22	57
Xie_HL_2016_CS_37101.scaffold37656_1_67362	1	11	29
Xie_HL_2016_CS_37101.scaffold48514_1_150616	4	25	77
Xie_HL_2016_CS_37101.scaffold85527_1_67258	2	10	30
Xie_HL_2016_CS_37101.scaffold9388_1_123701	3	32	68
Xie_HL_2016_CS_37101.scaffold9388_3_78737	1	24	44
Xie_HL_2016_CS_37105.scaffold734_2_77457	2	16	41
Xie_HL_2016_CS_37105.scaffold734_3_1226	0	1	2
Xie_HL_2016_CS_37105.scaffold91669_1_66375	1	16	58
Xie_HL_2016_CS_37137.scaffold22892_5_62762	1	10	19
Xie_HL_2016_CS_37137.scaffold60619_1_329016	5	72	170
Xie_HL_2016_CS_37137.scaffold72457_2_128350	2	34	84
Xie_HL_2016_CS_37137.scaffold90340_1_92340	2	17	63
Xie_HL_2016_CS_37137.scaffold95383_1_73318	7	8	17
Xie_HL_2016_CS_37137.scaffold95383_2_58358	0	3	25
Xie_HL_2016_CS_37137.scaffold95383_4_73480	0	8	45
Xie_HL_2016_CS_37138.scaffold103507_1_137561	3	26	55
Xie_HL_2016_CS_37138.scaffold106192_1_137780	2	18	71
Xie_HL_2016_CS_37138.scaffold106289_1_46778	1	17	25
Xie_HL_2016_CS_37138.scaffold106986_1_82011	1	12	58
Xie_HL_2016_CS_37138.scaffold109187_1_42849	48	22	29
Xie_HL_2016_CS_37138.scaffold13514_1_113010	2	11	45
Xie_HL_2016_CS_37138.scaffold25762_1_188090	2	45	114
Xie_HL_2016_CS_37138.scaffold35549_2_218381	4	56	119
Xie_HL_2016_CS_37138.scaffold74598_1_42200	2	1	9
Xie_HL_2016_CS_37138.scaffold74598_2_47446	1	8	14
Xie_HL_2016_CS_37171.scaffold43152_4_2670	36	10	10
Xie_HL_2016_CS_37181.scaffold24829_2_101963	2	35	53
Xie_HL_2016_CS_37181.scaffold24843_1_218124	6	51	136
Xie_HL_2016_CS_37181.scaffold30954_1_139126	3	30	74
Xie_HL_2016_CS_37181.scaffold30954_2_78694	1	24	44
Xie_HL_2016_CS_37181.scaffold6128_1_165062	6	13	60
Xie_HL_2016_CS_37182.scaffold3168_3_76993	1	23	40
Xie_HL_2016_CS_37182.scaffold33247_1_143276	4	23	73
Xie_HL_2016_CS_37182.scaffold59411_1_65718	1	16	37
Xie_HL_2016_CS_37182.scaffold62_1_53379	4	6	13
Xie_HL_2016_CS_37192.scaffold119641_1_54187	1	14	25
Xie_HL_2016_CS_37192.scaffold119884_1_7559	2	7	7
Xie_HL_2016_CS_37192.scaffold35082_1_41822	2	7	21
Xie_HL_2016_CS_37192.scaffold55802_2_104754	27	18	52
Xie_HL_2016_CS_37192.scaffold77293_1_182581	3	51	139
Xie_HL_2016_CS_37197.scaffold8672_4_1973	5	7	7
Xie_HL_2016_CS_37198.scaffold85275_3_23555	4	4	6
Xie_HL_2016_CS_37201.scaffold24511_1_212110	4	31	95
Xie_HL_2016_CS_37201.scaffold40867_1_96399	2	20	45
Xie_HL_2016_CS_37201.scaffold73742_2_67658	4	8	29
Xie_HL_2016_CS_37201.scaffold75624_1_56440	2	22	32
Xie_HL_2016_CS_37203.scaffold38587_1_30745	0	12	19
Xie_HL_2016_CS_37203.scaffold38587_2_31865	1	6	24
Xie_HL_2016_CS_37203.scaffold61936_1_2556	0	2	2
Xie_HL_2016_CS_37203.scaffold61936_7_71696	4	14	30
Xie_HL_2016_CS_37208.scaffold118595_1_73168	1	9	47
Xie_HL_2016_CS_37208.scaffold12939_4_191993	4	56	149
Xie_HL_2016_CS_37208.scaffold22632_2_90103	1	17	52
Xie_HL_2016_CS_37208.scaffold34629_5_59825	1	14	26
Xie_HL_2016_CS_37209.scaffold14251_2_152442	2	37	90
Xie_HL_2016_CS_37209.scaffold20939_1_54182	4	8	15
Xie_HL_2016_CS_37209.scaffold20939_2_46776	0	1	8
Xie_HL_2016_CS_37209.scaffold341_1_86230	1	24	76
Xie_HL_2016_CS_37210.scaffold11649_1_111096	1	27	63
Xie_HL_2016_CS_37210.scaffold143_2_41690	2	12	33
Xie_HL_2016_CS_37210.scaffold143_3_88178	0	22	53
Xie_HL_2016_CS_37210.scaffold598_2_132691	3	21	50
Xie_HL_2016_CS_37210.scaffold7451_2_170732	3	33	75
Xie_HL_2016_CS_37223.scaffold40693_1_4786	1	0	5
Xie_HL_2016_CS_37229.scaffold20520_3_179446	0	12	56
Xie_HL_2016_CS_37229.scaffold21190_1_30599	4	2	12
Xie_HL_2016_CS_37229.scaffold31882_1_121446	2	23	71
Xie_HL_2016_CS_37229.scaffold34493_1_107627	1	18	53
Xie_HL_2016_CS_37229.scaffold6536_1_60586	2	10	19
Xie_HL_2016_CS_37229.scaffold7486_1_164719	2	44	124
Xie_HL_2016_CS_37232.scaffold15633_10_29995	2	11	27
Xie_HL_2016_CS_37232.scaffold42431_8_24356	1	1	3
Xie_HL_2016_CS_37233.scaffold10383_3_210365	5	48	115
Xie_HL_2016_CS_37233.scaffold11173_3_152793	3	30	74
Xie_HL_2016_CS_37233.scaffold11173_4_35709	1	5	11
Xie_HL_2016_CS_37233.scaffold127772_1_63010	1	11	29
Xie_HL_2016_CS_37233.scaffold9141_1_3394	0	1	1
Xie_HL_2016_CS_37233.scaffold9141_5_53720	5	5	12
Xie_HL_2016_CS_37233.scaffold9141_6_19619	0	0	1
Xie_HL_2016_CS_37254.scaffold24120_1_80044	2	7	22
Xie_HL_2016_CS_37254.scaffold75774_1_105723	3	18	55
Xie_HL_2016_CS_37254.scaffold90196_2_84594	5	6	28
Xie_HL_2016_CS_37264.scaffold21787_10_9385	0	6	6
Xie_HL_2016_CS_37264.scaffold21787_1_11742	0	3	8
Xie_HL_2016_CS_37264.scaffold21787_2_35224	0	8	23
Xie_HL_2016_CS_37264.scaffold21787_3_58979	0	4	33
Xie_HL_2016_CS_37264.scaffold21787_4_77174	2	2	18
Xie_HL_2016_CS_37264.scaffold84040_2_104073	1	17	36
Xie_HL_2016_CS_37269.scaffold14453_2_21406	1	0	1
Xie_HL_2016_CS_37269.scaffold26358_3_10067	2	1	3
Xie_HL_2016_CS_37287.scaffold101411_1_105276	3	18	55
Xie_HL_2016_CS_37287.scaffold197_1_28015	0	0	0
Xie_HL_2016_CS_37287.scaffold197_3_105328	1	12	34
Xie_HL_2016_CS_37287.scaffold27624_1_65757	3	6	12
Xie_HL_2016_CS_37287.scaffold66615_1_140120	2	17	56
Xie_HL_2016_CS_37287.scaffold97048_1_112082	1	16	36
Xie_HL_2016_CS_37287.scaffold98187_1_155775	2	37	95
Xie_HL_2016_CS_37292.scaffold13136_4_13311	2	0	1
Xie_HL_2016_CS_37292.scaffold13136_5_11454	0	0	0
Xie_HL_2016_CS_37292.scaffold52604_2_109429	3	17	38
Xie_HL_2016_CS_37292.scaffold66410_2_7641	13	5	5
Xie_HL_2016_CS_37296.scaffold11220_2_278	0	0	0
Xie_HL_2016_CS_37296.scaffold11220_3_150981	2	37	90
Xie_HL_2016_CS_37296.scaffold56973_2_220635	3	50	120
Xie_HL_2016_CS_37296.scaffold74674_1_112786	1	17	32
Xie_HL_2016_CS_37296.scaffold77563_1_112022	1	23	71
Xie_HL_2016_CS_37296.scaffold88953_1_37098	52	21	25
Xie_HL_2016_CS_37296.scaffold89240_1_80626	4	3	27
Xie_HL_2016_CS_37314.scaffold39135_1_55043	3	9	20
Xie_HL_2016_CS_37314.scaffold39135_2_4772	0	0	0
Xie_HL_2016_CS_37314.scaffold39135_4_17757	0	4	6
Xie_HL_2016_CS_37314.scaffold71134_1_32176	1	15	16
Xie_HL_2016_CS_37314.scaffold8900_1_20354	1	0	2
Xie_HL_2016_CS_37316.scaffold100036_1_35723	2	12	35
Xie_HL_2016_CS_37316.scaffold100248_1_55873	1	14	26
Xie_HL_2016_CS_37316.scaffold62740_1_203343	4	47	110
Xie_HL_2016_CS_37316.scaffold77520_1_216215	2	32	80
Xie_HL_2016_CS_37316.scaffold77520_2_12608	2	0	0
Xie_HL_2016_CS_37316.scaffold86172_1_74164	1	9	47
Xie_HL_2016_CS_37316.scaffold91326_1_190725	2	46	120
Xie_HL_2016_CS_37322.scaffold80583_1_26677	2	2	7
Xie_HL_2016_CS_37322.scaffold9571_1_1034	17	8	8
Xie_HL_2016_CS_37322.scaffold9571_2_320	1	3	3
Xie_HL_2016_CS_37331.scaffold122191_1_98248	2	21	55
Xie_HL_2016_CS_37331.scaffold122253_1_107079	2	5	16
Xie_HL_2016_CS_37331.scaffold122258_3_117516	5	18	46
Xie_HL_2016_CS_37331.scaffold8280_1_127732	2	24	72
Xie_HL_2016_CS_37331.scaffold93234_1_115446	2	16	37
Xie_HL_2016_CS_37337.scaffold11191_1_130544	2	24	75
Xie_HL_2016_CS_37337.scaffold129984_1_29000	4	5	12
Xie_HL_2016_CS_37337.scaffold132881_1_71000	2	3	26
Xie_HL_2016_CS_37337.scaffold64906_2_77255	2	19	49
Xie_HL_2016_CS_37337.scaffold929_1_82446	3	23	31
Xie_HL_2016_CS_37349.scaffold112904_3_47124	1	5	11
Xie_HL_2016_CS_37349.scaffold128663_1_27606	62	26	34
Xie_HL_2016_CS_37349.scaffold133052_1_119836	2	8	45
Xie_HL_2016_CS_37545.scaffold71593_1_36361	235	77	87
Xie_HL_2016_CS_37651.scaffold75636_2_22678	4	2	7
Xie_HL_2016_CS_37651.scaffold81952_1_69977	3	3	25
Xie_HL_2016_CS_37651.scaffold877_1_38155	0	1	17
Xie_HL_2016_CS_37651.scaffold877_7_68827	1	25	39
Xie_HL_2016_CS_37753.scaffold110054_1_24214	18	5	7
Xie_HL_2016_CS_37753.scaffold54616_1_109361	1	20	59
Xie_HL_2016_CS_37798.scaffold1028_2_59995	1	7	30
Xie_HL_2016_CS_37798.scaffold6056_2_73780	1	30	49
Xie_HL_2016_CS_37798.scaffold69764_5_2842	1	0	2
Xie_HL_2016_CS_37829.scaffold35971_3_5568	25	9	9
Xie_HL_2016_CS_37829.scaffold35971_7_3324	46	0	0
Xie_HL_2016_CS_37829.scaffold35971_9_1037	6	0	0
HMP.SRS019582.scaffold7592_1_3885	21	11	14
HMP.SRS020869.scaffold38272_1_332	1	1	4
HMP.SRS023914.scaffold102073_1_1136	1	1	5
HMP.SRS048870.scaffold27331_1_44971	1	12	24
HMP.SRS048870.scaffold37535_1_24492	3	8	11
HMP.SRS048870.scaffold37591_1_30851	1	0	10
HMP.SRS048870.scaffold89200_1_15720	2	5	11
Qin_JJ_2012_Nature_SRR341670.scaffold41647_2_35434	1	4	15
Qin_JJ_2012_Nature_SRR341670.scaffold90491_1_29834	1	10	22
Qin_JJ_2012_Nature_SRR341670.scaffold21418_1_108462	1	27	63
Qin_JJ_2012_Nature_SRR341670.scaffold87766_4_11541	3	1	4
PVD|gluvab|Seq_154001_Human_smacovirus_1_isolate_France/12/2008/3454_complete_genome	3	10	10
PVD|GVD|Ma_2019_SRR341589_NODE_262_length_45054_cov_5.487189	121	92	102
PVD|GVD|Ma_2019_SRR341670_NODE_370_length_49477_cov_15.778236	110	63	70
PVD|GVD|Ma_2019_SRR413585_NODE_2154_length_7213_cov_3.080190	97	2	2
PVD|GVD|Ma_2019_SRR413585_NODE_2512_length_6241_cov_2.111057	10	1	10
PVD|GVD|Ma_2019_SRR413585_NODE_726_length_23621_cov_2.314394	50	18	29
PVD|GVD|Ma_2019_SRR413681_NODE_1120_length_20241_cov_4.926583	77	29	38
PVD|GVD|Ma_2019_SRR413754_NODE_324_length_74767_cov_10.573174	3	5	6
PVD|GVD|Minot_Diet_SRR5088938_NODE_163_length_12154_cov_91.098288	8	10	10
PVD|GVD|Norman_106_NODE_37_length_2504_cov_7.888934	4	10	10
PVD|GVD|Rampelli_HCO_11_NODE_896_length_12918_cov_7.188292	1	0	1
PVD|GVD|Rampelli_HCO_12_NODE_74_length_42185_cov_4.777736	129	71	78
PVD|GVD|Shkoporov_2018_SRR6128094_NODE_5_length_99079_cov_529.888320	97	9	20
PVD|GVD|Zuo_2017_SRR5677785_NODE_615_length_6473_cov_5.797289	1	8	8
PVD|GVD|Zuo_2017_SRR5677806_NODE_21_length_40158_cov_338.408149	318	88	101
PVD|HGV_Individual|metaspades_NG-13376_922T10_lib202054_5478_NODE_420_length_2314_cov_2.34838	15	13	14
PVD|HGV_Individual|metaspades_NG-13376_922T9_lib202089_5478_NODE_17_length_36845_cov_38.724	130	93	102
PVD|mVCs_PaezEspino_Nature|3300003429.aJGI25914J50564_10000010	1	0	6
IMG|IMGVR_UViG_2554235476_000001|2554235476|2554309869	1	6	12
IMG|IMGVR_UViG_2554235498_000001|2554235498|2554311572	1	9	16
IMG|IMGVR_UViG_3300008725_000008|3300008725|Ga0115670_1000674	233	110	118
IMG|IMGVR_UViG_3300010278_000002|3300010278|Ga0129311_1000428	127	95	104
IMG|IMGVR_UViG_3300021255_000120|3300021255|Ga0223825_12561298	1	0	25
IMG|IMGVR_UViG_2065487003_000002|2065487003|mockstg_il_soap_contig_48	76	66	74
IMG|IMGVR_UViG_3300014028_000007|3300014028|Ga0117810_1000126	186	0	6
IMG|IMGVR_UViG_3300014040_000006|3300014040|Ga0117811_1000275	41	19	25
IMG|IMGVR_UViG_3300021295_000003|3300021295|Ga0214522_1000017	1	18	30
IMG|IMGVR_UViG_3300024299_000095|3300024299|Ga0233448_1001725	1	2	3
IMG|IMGVR_UViG_3300027976_000177|3300027976|Ga0209702_10003104	1	1	8
IMG|IMGVR_UViG_3300028677_000147|3300028677|Ga0255346_1006347	1	2	10
IMG|IMGVR_UViG_3300021256_000170|3300021256|Ga0223826_10001368	1	0	22
IMG|IMGVR_UViG_3300021399_000238|3300021399|Ga0224415_10000710	1	1	23
IMG|IMGVR_UViG_3300021431_000443|3300021431|Ga0224423_10003143|5268-23100	1	0	9
IMG|IMGVR_UViG_3300029380_000049|3300029380|Ga0243900_1002384|1-16382	60	34	40
IMG|IMGVR_UViG_3300029718_000038|3300029718|Ga0245237_1001780	144	53	56
IMG|IMGVR_UViG_3300029852_000010|3300029852|Ga0245291_100449	298	15	26
IMG|IMGVR_UViG_3300029871_000021|3300029871|Ga0245314_100772	273	92	102
IMG|IMGVR_UViG_3300029885_000006|3300029885|Ga0245329_100482|1171-40797	129	45	65
IMG|IMGVR_UViG_3300031867_000166|3300031867|Ga0326511_10000297	2	12	26
IMG|IMGVR_UViG_3300007802_000040|3300007802|Ga0105667_101691	19	3	22
IMG|IMGVR_UViG_3300008132_000081|3300008132|Ga0111230_1002000	9	10	10
IMG|IMGVR_UViG_3300008268_000037|3300008268|Ga0111491_1000709	137	95	104
IMG|IMGVR_UViG_3300008299_000034|3300008299|Ga0114868_1000657|1185-38654	127	88	97
IMG|IMGVR_UViG_3300008523_000017|3300008523|Ga0115231_1000581	111	94	103
IMG|Norman_113_NODE_25_length_2504_cov_6.768477	4	10	10
IMG|Yinda_HP22_trimmed_NODE_10_length_49556_cov_108.480657	62	17	27
IMG|UGV-GENOME-0001201	4	10	10
IMG|UGV-GENOME-0145846	55	49	56
IMG|UGV-GENOME-0179807_1	1	2	3
IMG|UGV-GENOME-0189063	78	72	79
IMG|UGV-GENOME-0200618	143	41	48
IMG|UGV-GENOME-0209861	91	70	79
IMG|UGV-GENOME-0226971	95	48	54
IMG|UGV-GENOME-0228900	160	49	54
IMG|UGV-GENOME-0231656	89	84	90
IMG|UGV-GENOME-0239406	95	11	18
IMG|UGV-GENOME-0240165	113	91	103
IMG|UGV-GENOME-0255461	133	91	100
IMG|UGV-GENOME-0255724	131	91	101
IMG|UGV-GENOME-0256087	133	91	100
IMG|UGV-GENOME-0256185	133	91	100
IMG|UGV-GENOME-0257216	122	86	96
IMG|UGV-GENOME-0257348	128	92	102
IMG|UGV-GENOME-0257711	137	92	101
IMG|UGV-GENOME-0258495	130	92	101
IMG|UGV-GENOME-0260234	118	96	103
IMG|UGV-GENOME-0260310	131	88	97
IMG|UGV-GENOME-0262162	133	93	102
IMG|UGV-GENOME-0262696_1	130	96	103
IMG|UGV-GENOME-0263128	126	96	105
IMG|UGV-GENOME-0264490	33	10	18
IMG|UGV-GENOME-0264891	131	93	102
IMG|UGV-GENOME-0266066	127	91	100
IMG|UGV-GENOME-0268635_1	120	87	94
IMG|UGV-GENOME-0271153	104	34	55
IMG|UGV-GENOME-0271425	284	7	15
IMG|UGV-GENOME-0271646	91	35	57
IMG|UGV-GENOME-0274814	117	93	102
IMG|UGV-GENOME-0303866	278	18	26
IMG|UGV-GENOME-0309168	133	60	82
IMG|UGV-GENOME-0313195	300	18	30
IMG|UGV-GENOME-0318191	124	69	75
IMG|UGV-GENOME-0318983	291	21	32
IMG|UGV-GENOME-0320937_1	279	18	28
IMG|UGV-GENOME-0327529	56	24	36
IMG|UGV-GENOME-0334155_1	1	2	7
IMG|UGV-GENOME-0354002	88	18	52
IMG|UGV-GENOME-0373642	80	9	22
IMG|UGV-GENOME-0374504	95	9	22
IMG|UGV-GENOME-0375013	127	9	22
IMG|UGV-GENOME-2640363	3	10	10
IMG|UGV-GENOME-2871376	4	10	10
IMG|UGV-GENOME-4414252	122	87	97
IMG|UGV-GENOME-4415077	132	92	104
IMG|UGV-GENOME-4415268	132	93	102
IMG|UGV-GENOME-4426261	124	70	76
IMG|NC_039061.1	3	10	10
IMG|NC_039062.1	1	5	5
IMG|NC_039063.1	5	10	10
IMG|DTR_387488	3	1	4
IMG|DTR_392373	269	17	30
IMG|DTR_584019	289	74	85
IMG|DTR_733507	122	96	103
IMG|GCA_003963595.1	1	10	10
IMG|GCA_003964035.1	4	10	10
IMG|GCA_003963895.1	4	10	10
IMG|GCA_003964135.1	3	5	5
GPD|uvig_7979	79	25	28
GPD|uvig_16383	47	18	22
GPD|uvig_59249	122	86	96
GPD|uvig_85096	91	34	37
GPD|uvig_86060	291	93	105
GPD|uvig_105786	51	18	30
GPD|uvig_124530	44	25	31
GPD|uvig_137293	285	24	32
GPD|uvig_145864	111	95	101
GPD|uvig_147901	169	59	81
GPD|uvig_148987	28	6	21
GPD|uvig_156887	126	96	105
GPD|uvig_163399	106	52	53
GPD|uvig_163681	100	93	106
GPD|uvig_174040	224	23	32
GPD|uvig_177382	112	90	99
GPD|uvig_178408	243	75	85
GPD|uvig_178441	85	81	90
GPD|uvig_183331	273	92	102
GPD|uvig_185017	56	25	29
GPD|uvig_185256	47	22	34
GPD|uvig_191218	31	19	28
GPD|uvig_195409	73	26	45
GPD|uvig_196446	125	82	91
GPD|uvig_204047	140	100	108
GPD|uvig_204276	55	23	35
GPD|uvig_204331	4	10	10
GPD|uvig_206389	62	24	28
GPD|uvig_208836	45	28	34
GPD|uvig_209938	27	17	23
GPD|uvig_220840	123	96	107
GPD|uvig_245464	105	39	63
GPD|uvig_259726	220	62	71
GPD|uvig_281916	105	92	104
GPD|uvig_299364	49	33	36
GPD|uvig_305526	92	13	19
GPD|uvig_330919	102	52	57
GPD|uvig_333147	46	21	33
GPD|uvig_338096	137	37	61
GPD|uvig_338375	41	46	52
GPD|uvig_351915	303	22	34
GPD|uvig_355152	60	67	67
GPD|uvig_365250	69	25	34
GPD|uvig_382630	78	33	40
GPD|uvig_382962	10	5	17
GPD|uvig_384462	162	61	81
GPD|uvig_417961	1	0	0
GPD|uvig_418233	130	91	104
GPD|uvig_441795	107	95	108
GPD|uvig_447134	150	104	112
GPD|uvig_487713	120	28	45
GPD|uvig_539350	14	7	8
GPD|uvig_544466	72	29	40
GPD|uvig_545215	155	57	79
GPD|uvig_552052	268	87	94
GPD|uvig_552115	126	54	57
GPD|uvig_552897	310	92	104
GPD|uvig_558240	99	14	29
GPD|uvig_558467	259	84	97
GPD|uvig_558965	144	31	53
GPD|uvig_565281	18	8	18
GPD|uvig_565629	138	55	77
GPD|uvig_566125	34	20	29
GPD|uvig_580462	3	1	4
GPD|uvig_582667	14	3	13
GPD|uvig_584620	77	10	26
GPD|uvig_587908	100	11	22
GPD|uvig_591342	118	53	74
GPD|uvig_591350	3	0	4
GPD|uvig_593340	27	4	15
GPD|uvig_593635	17	3	14
GPD|uvig_594210	72	17	30
GPD|uvig_595957	1	1	13
GPD|uvig_597759	141	34	51
GPD|uvig_598747	232	18	31
provir|HMP.159268001.contig46714_28491_1	10	0	8
provir|HMP.SRS148196.contig8874_3221_1	37	10	12
provir|Feng_Q_2015_NC_ERR688524.NODE_217_70347_1	209	88	97
provir|Feng_Q_2015_NC_ERR688567.NODE_108_91642_1	125	46	68
provir|Feng_Q_2015_NC_ERR688569.NODE_705_30024_1	53	22	27
provir|Feng_Q_2015_NC_ERR688580.NODE_36_141307_1	94	35	58
provir|Feng_Q_2015_NC_ERR688592.NODE_737_34158_1	49	58	61
provir|Feng_Q_2015_NC_ERR688605.NODE_81_93248_1	262	66	80
provir|Feng_Q_2015_NC_ERR688611.NODE_45_142494_1	211	47	62
provir|Feng_Q_2015_NC_ERR688623.NODE_3231_8370_1	55	2	6
provir|Feng_Q_2015_NC_ERR688626.NODE_64_124065_1	86	34	50
provir|Rampelli_S_2020_mSystems_SRR9654991.NODE_109_100313_1	135	11	18
provir|Rampelli_S_2020_mSystems_SRR9654999.NODE_52_92916_1	127	91	98
provir|Rampelli_S_2020_mSystems_SRR9655014.NODE_14_242848_1	40	18	30
provir|Zeller_G_2014_MSB_CCIS12656533ST-4-0.NODE_235_61932_1	176	48	64
provir|Zeller_G_2014_MSB_CCIS47284573ST-4-0.NODE_116_47806_1	210	43	60
provir|Zeller_G_2014_MSB_CCIS90164298ST-4-0.NODE_164_78593_1	103	84	96
provir|Zeller_G_2014_MSB_CCIS95409808ST-4-0.NODE_65_149891_1	126	93	99
provir|Zeller_G_2014_MSB_CCMD42428553ST-21-0.NODE_4519_7704_1	56	2	6
provir|Zeller_G_2014_MSB_CCMD42428553ST-21-0.NODE_5278_6874_1	36	4	5
provir|Zeller_G_2014_MSB_CCMD45988061ST-21-0.NODE_4727_5717_1	31	4	5
provir|Zhang_X_2015_NM_ERR589543.NODE_14_211958_1	130	49	54
provir|Zhang_X_2015_NM_ERR589543.NODE_212_59878_1	3	2	6
provir|Zhang_X_2015_NM_ERR589740.NODE_447_64437_1	285	24	32
provir|Zhang_X_2015_NM_ERR589769.NODE_33_246659_1	0	0	5
provir|Zhang_X_2015_NM_ERR589769.NODE_33_246659_2	126	63	70
provir|Zhang_X_2015_NM_ERR589775.NODE_263_68917_1	0	0	0
provir|Zhang_X_2015_NM_ERR589826.NODE_22_185670_1	0	0	5
provir|Xie_HL_2016_CS_35665.scaffold93676_3_43257_1	72	68	74
provir|Xie_HL_2016_CS_35707.scaffold67837_2_46979_1	117	41	60
provir|Xie_HL_2016_CS_35990.scaffold127790_2_37019_1	88	79	85
provir|Xie_HL_2016_CS_36005.scaffold113348_1_74080_1	85	48	52
provir|Xie_HL_2016_CS_36006.scaffold109788_2_111113_1	120	43	64
provir|Xie_HL_2016_CS_36006.scaffold113776_2_54016_1	101	10	19
provir|Xie_HL_2016_CS_36006.scaffold2253_1_135914_1	76	24	27
provir|Xie_HL_2016_CS_36055.scaffold105774_1_40753_1	45	20	20
provir|Xie_HL_2016_CS_36116.scaffold17147_1_63032_1	78	73	79
provir|Xie_HL_2016_CS_37097.scaffold6951_6_91880_1	124	40	63
provir|Xie_HL_2016_CS_37138.scaffold76445_2_88845_1	54	58	58
provir|Xie_HL_2016_CS_37181.scaffold47561_1_124393_1	11	10	10
provir|Xie_HL_2016_CS_37201.scaffold837_1_124807_1	133	43	64
provir|Xie_HL_2016_CS_37208.scaffold82213_1_45912_1	18	39	44
provir|Xie_HL_2016_CS_37208.scaffold82213_2_74348_1	54	38	38
provir|Xie_HL_2016_CS_37229.scaffold20520_1_62236_1	133	43	64
provir|Xie_HL_2016_CS_37292.scaffold94907_1_15944_1	4	4	4
provir|Xie_HL_2016_CS_37296.scaffold26436_3_83929_1	61	66	75
provir|GPD|uvig_19970_1	234	66	78
provir|GPD|uvig_76619_1	122	91	100
provir|GPD|uvig_185885_1	166	60	82
provir|GPD|uvig_186262_1	211	0	6
provir|GPD|uvig_188825_1	65	70	76
provir|GPD|uvig_205826_1	198	0	1
provir|GPD|uvig_205826_2	117	55	58
provir|GPD|uvig_222260_1	117	95	104
provir|GPD|uvig_268865_1	77	27	46
provir|GPD|uvig_310929_1	165	0	1
provir|GPD|uvig_337728_1	86	74	81
provir|GPD|uvig_364876_1	119	37	59
provir|GPD|uvig_382937_1	119	88	97
provir|GPD|uvig_390321_1	42	21	36
provir|GPD|uvig_432794_1	15	12	12
provir|GPD|uvig_543447_1	50	15	27
provir|GPD|uvig_546929_1	305	92	104
provir|GPD|uvig_548316_1	162	74	79
