# Supplementary material for: Reply to: Inaccurate viral prediction leads to overestimated diversity of the archaeal virome in the human gut
Source: Nat Commun. 2024 Jul 17;15:5977. doi: 10.1038/s41467-024-49903-9 (PMC11255301; doi:10.1038/s41467-024-49903-9)
Supplement: Supplementary file 9 — Supplementary data 7 [file 41467_2024_49903_MOESM9_ESM.xlsx]

## Sheet: Sheet1
Supplementary Data 7. The credibility of the sequences in the HGAVD database
Contigs	VirSorter (categories 1, 2, 4, 5)	VirSorter2 (--min-score 0.9)	VirFinder (with a score of ≥0.9 and p-value <0.05)	DeepVirFinder (with a score of ≥0.9 and p-value <0.05)	VIBRANT	geNomad (applying the --conservative flag)	ViralVerify (classified as virus)	VirSorter (categorized under cat3, cat6, circular)	VirSorter2 (--min-score 0.5)	VirFinder (with a score range of <0.9 and ≥0.7 and p-value <0.05)	DeepVirFinder (with a score range of <0.9 and ≥0.7 and p-value <0.05)	geNomad (applying the --relaxed flag)	ViralVerify (classified as uncertain virus)	The credibility of the virus
HMP.706846339.contig81847_53536	Yes	Yes	No	Yes	Yes	Yes	Yes	No	No	No	No	No	No	Complete
HMP.763678604.contig63623_40452	Yes	Yes	No	Yes	Yes	Yes	Yes	No	No	No	No	No	No	Complete
PVD|GVD|Norman_106_NODE_37_length_2504_cov_7.888934	No	No	Yes	Yes	Yes	Yes	No	No	Yes	No	No	No	Yes	Complete
PVD|GVD|Zuo_2017_SRR5677806_NODE_21_length_40158_cov_338.408149	Yes	Yes	No	Yes	Yes	Yes	Yes	No	No	No	No	No	No	Complete
IMG|Norman_113_NODE_25_length_2504_cov_6.768477	No	No	Yes	Yes	Yes	Yes	No	No	Yes	No	No	No	Yes	Complete
IMG|UGV-GENOME-0001201	No	No	Yes	Yes	Yes	Yes	No	No	Yes	No	No	No	Yes	Complete
IMG|UGV-GENOME-0256087	Yes	Yes	No	Yes	Yes	Yes	Yes	No	No	No	No	No	No	Complete
IMG|UGV-GENOME-0257216	Yes	Yes	No	Yes	Yes	Yes	Yes	No	No	No	No	No	No	Complete
IMG|UGV-GENOME-0257348	Yes	Yes	No	Yes	Yes	Yes	Yes	No	No	No	No	No	No	Complete
IMG|UGV-GENOME-0257711	Yes	Yes	No	Yes	Yes	Yes	Yes	No	No	No	No	No	No	Complete
IMG|UGV-GENOME-0258495	Yes	Yes	No	Yes	Yes	Yes	Yes	No	No	No	No	No	No	Complete
IMG|UGV-GENOME-0260234	Yes	Yes	No	Yes	Yes	Yes	Yes	No	No	No	No	No	No	Complete
IMG|UGV-GENOME-0262162	Yes	Yes	No	Yes	Yes	Yes	Yes	No	No	No	No	No	No	Complete
IMG|UGV-GENOME-0318191	Yes	Yes	No	Yes	Yes	Yes	Yes	No	No	No	No	No	No	Complete
IMG|UGV-GENOME-0318983	Yes	Yes	No	Yes	Yes	Yes	Yes	No	No	Yes	No	No	No	Complete
IMG|UGV-GENOME-0327529	Yes	Yes	No	Yes	Yes	Yes	Yes	No	No	Yes	No	No	No	Complete
IMG|UGV-GENOME-4414252	Yes	Yes	No	Yes	Yes	Yes	Yes	No	No	No	No	No	No	Complete
IMG|UGV-GENOME-4415077	Yes	Yes	No	Yes	Yes	Yes	Yes	No	No	No	No	No	No	Complete
IMG|UGV-GENOME-4426261	Yes	Yes	No	Yes	Yes	Yes	Yes	No	No	No	No	No	No	Complete
GPD|uvig_59249	Yes	Yes	No	Yes	Yes	Yes	Yes	No	No	No	No	No	No	Complete
GPD|uvig_86060	Yes	Yes	No	Yes	Yes	Yes	Yes	No	No	No	No	No	No	Complete
GPD|uvig_178408	No	Yes	No	Yes	Yes	Yes	Yes	Yes	No	Yes	No	No	No	Complete
GPD|uvig_183331	Yes	Yes	No	Yes	Yes	Yes	Yes	No	No	No	No	No	No	Complete
GPD|uvig_281916	Yes	Yes	No	Yes	Yes	Yes	Yes	No	No	No	No	No	No	Complete
GPD|uvig_418233	Yes	Yes	No	Yes	Yes	Yes	Yes	No	No	No	No	No	No	Complete
GPD|uvig_552897	Yes	Yes	No	Yes	Yes	Yes	Yes	No	No	No	No	No	No	Complete
GPD|uvig_558467	Yes	Yes	No	Yes	Yes	Yes	Yes	No	No	No	No	No	No	Complete
provir|Feng_Q_2015_NC_ERR688567.NODE_108_91642_1	Yes	Yes	No	Yes	Yes	Yes	Yes	No	No	No	No	No	No	Complete
provir|Feng_Q_2015_NC_ERR688580.NODE_36_141307_1	Yes	Yes	No	Yes	Yes	Yes	Yes	No	No	No	No	No	No	Complete
provir|Feng_Q_2015_NC_ERR688605.NODE_81_93248_1	Yes	Yes	No	Yes	Yes	Yes	Yes	No	No	No	No	No	No	Complete
provir|Feng_Q_2015_NC_ERR688611.NODE_45_142494_1	Yes	Yes	No	Yes	Yes	Yes	Yes	No	No	Yes	No	No	No	Complete
provir|Rampelli_S_2020_mSystems_SRR9654999.NODE_52_92916_1	Yes	Yes	No	Yes	Yes	Yes	Yes	No	No	No	No	No	No	Complete
provir|Zeller_G_2014_MSB_CCIS90164298ST-4-0.NODE_164_78593_1	Yes	Yes	No	Yes	Yes	Yes	Yes	No	No	No	No	No	No	Complete
provir|Zeller_G_2014_MSB_CCIS95409808ST-4-0.NODE_65_149891_1	Yes	Yes	No	Yes	Yes	Yes	Yes	No	No	No	No	No	No	Complete
provir|Xie_HL_2016_CS_37097.scaffold6951_6_91880_1	Yes	Yes	No	Yes	Yes	Yes	Yes	No	No	No	No	No	No	Complete
provir|Xie_HL_2016_CS_37201.scaffold837_1_124807_1	Yes	Yes	No	Yes	Yes	Yes	Yes	No	No	No	No	No	No	Complete
HMP.159268001.contig49462_11939	Yes	Yes	No	Yes	Yes	Yes	Yes	No	No	Yes	No	No	No	High
HMP.159268001.contig52769_3480	No	No	Yes	Yes	Yes	No	No	No	Yes	No	No	Yes	Yes	High
HMP.763860675.contig68163_5869	No	No	Yes	Yes	No	No	No	No	No	No	No	No	Yes	High
HMP.158499257.contig46474_38876	Yes	Yes	No	Yes	Yes	Yes	Yes	No	No	No	No	No	No	High
HMP.764062976.contig36899_56556	Yes	Yes	No	Yes	Yes	Yes	Yes	No	No	No	No	No	No	High
HMP.158033964.contig48760_12658	Yes	Yes	Yes	Yes	Yes	Yes	Yes	No	No	No	No	No	No	High
HMP.370027359.contig208542_5295	No	No	No	Yes	Yes	No	No	Yes	Yes	No	No	Yes	Yes	High
HMP.370027359.contig60005_6711	Yes	Yes	No	Yes	Yes	Yes	No	No	No	No	No	No	No	High
HMP.764791260.contig141806_5280	No	No	No	Yes	Yes	No	No	Yes	No	No	No	No	Yes	High
HMP.SRS055017.contig131148_8109	Yes	No	No	Yes	Yes	Yes	No	No	Yes	No	No	No	No	High
HMP.SRS1041033.contig18634_8187	No	No	Yes	Yes	No	No	No	No	No	No	No	No	Yes	High
HMP.763698834.contig11430_20516	No	Yes	No	Yes	Yes	Yes	Yes	Yes	No	No	No	No	No	High
HMP.SRS049773.contig8443_4801	No	No	Yes	Yes	Yes	No	No	No	No	No	No	Yes	Yes	High
HMP.SRS055017.contig37574_35635	No	Yes	No	Yes	Yes	Yes	Yes	Yes	No	Yes	No	No	No	High
HMP.SRS142503.contig16983_1902	No	Yes	No	No	Yes	No	No	No	No	No	No	Yes	No	High
HMP.SRS149784.contig108391_2126	No	Yes	No	No	Yes	No	No	No	No	No	No	No	No	High
HMP.SRS149784.contig25778_8396	No	No	No	Yes	Yes	Yes	No	Yes	No	No	No	No	Yes	High
Enteritis_DCY0308.NODE_12858_2954	No	No	No	No	Yes	Yes	No	Yes	No	No	No	No	No	High
Feng_Q_2015_NC_ERR688516.NODE_10304_2801	No	Yes	No	Yes	Yes	Yes	No	No	No	No	No	No	No	High
Feng_Q_2015_NC_ERR688540.NODE_7536_4569	No	No	No	Yes	Yes	Yes	No	Yes	Yes	Yes	No	No	Yes	High
Feng_Q_2015_NC_ERR688567.NODE_33_179828	No	Yes	No	Yes	No	No	No	Yes	No	No	No	No	No	High
Feng_Q_2015_NC_ERR688592.NODE_2083_15290	Yes	Yes	No	Yes	Yes	Yes	Yes	No	No	No	No	No	No	High
Feng_Q_2015_NC_ERR688593.NODE_462_38307	Yes	Yes	No	Yes	Yes	Yes	Yes	No	No	No	No	No	No	High
Feng_Q_2015_NC_ERR688605.NODE_144_63822	Yes	Yes	No	Yes	Yes	Yes	No	No	No	No	No	No	No	High
Feng_Q_2015_NC_ERR688633.NODE_46745_1206	No	Yes	No	No	Yes	No	No	No	No	No	No	Yes	No	High
Feng_Q_2015_NC_ERR688633.NODE_6706_6515	No	No	Yes	Yes	Yes	No	No	No	No	No	No	Yes	Yes	High
Li_JH_2014_NBT_V1.FI14_110821.NODE_619234_5251	No	No	No	Yes	Yes	No	No	No	No	No	No	Yes	Yes	High
Rampelli_S_2020_mSystems_SRR9654977.NODE_1600_6703	No	No	No	Yes	Yes	No	No	No	No	No	No	Yes	Yes	High
Rampelli_S_2020_mSystems_SRR9655001.NODE_25798_1393	No	Yes	No	Yes	Yes	Yes	No	No	No	No	No	No	No	High
Rampelli_S_2020_mSystems_SRR9655005.NODE_6046_2518	No	No	No	Yes	Yes	No	No	No	No	No	No	No	No	High
Rampelli_S_2020_mSystems_SRR9655007.NODE_11599_2646	No	No	No	Yes	Yes	Yes	No	Yes	No	No	No	No	No	High
Rampelli_S_2020_mSystems_SRR9655024.NODE_2029_7881	No	No	No	Yes	Yes	No	No	Yes	No	No	No	Yes	No	High
Rampelli_S_2020_mSystems_SRR9655024.NODE_54985_606	No	Yes	No	Yes	No	No	No	No	No	No	No	Yes	No	High
Rampelli_S_2020_mSystems_SRR9655025.NODE_805_13511	No	Yes	No	Yes	Yes	No	Yes	Yes	No	Yes	No	Yes	No	High
Rampelli_S_2020_mSystems_SRR9655025.NODE_961_11732	No	Yes	No	Yes	Yes	No	Yes	Yes	No	No	No	Yes	No	High
Smits_SA_2017_Science_SRR5763450.NODE_2633_2864	No	No	Yes	Yes	No	No	No	No	No	No	No	No	Yes	High
Smits_SA_2017_Science_SRR5763450.NODE_31731_876	No	Yes	No	Yes	No	No	No	No	No	No	No	Yes	No	High
Smits_SA_2017_Science_SRR5763456.NODE_1230_2028	No	No	Yes	Yes	No	No	No	No	No	No	No	No	No	High
Smits_SA_2017_Science_SRR5763463.NODE_5213_1127	No	No	Yes	Yes	Yes	No	No	No	No	No	No	Yes	No	High
Smits_SA_2017_Science_SRR5763470.NODE_1808_2441	No	No	Yes	Yes	No	No	No	No	No	No	No	Yes	No	High
Smits_SA_2017_Science_SRR5763470.NODE_641_4824	No	No	No	Yes	Yes	No	No	Yes	Yes	No	No	Yes	Yes	High
Smits_SA_2017_Science_SRR5763472.NODE_24878_528	No	No	Yes	Yes	No	No	No	No	No	No	No	Yes	No	High
Smits_SA_2017_Science_SRR5763473.NODE_1678_2808	No	No	No	Yes	Yes	Yes	No	Yes	No	No	No	No	No	High
Smits_SA_2017_Science_SRR5763477.NODE_18008_640	No	No	Yes	Yes	No	No	No	No	No	No	No	Yes	No	High
Smits_SA_2017_Science_SRR5763477.NODE_57113_354	No	No	Yes	Yes	No	Yes	No	No	No	No	No	No	No	High
Smits_SA_2017_Science_SRR5763480.NODE_6084_1273	No	No	No	Yes	Yes	No	No	No	Yes	No	No	No	No	High
Vatanen_T_2016_Cell_SRR4305530.NODE_613_5737	No	No	No	Yes	Yes	No	No	Yes	Yes	No	No	Yes	Yes	High
Vatanen_T_2016_Cell_SRR4305530.NODE_653_5489	No	No	No	Yes	Yes	Yes	No	Yes	Yes	No	No	No	Yes	High
Xie_HL_2016_CS_36244.C1580966_1_7433	No	No	Yes	Yes	Yes	No	No	No	No	No	No	Yes	Yes	High
Xie_HL_2016_CS_36244.C548080_1_195	No	No	Yes	Yes	No	No	No	No	No	No	No	Yes	No	High
Zeller_G_2014_MSB_CCIS07539127ST-4-0.NODE_3257_14083	Yes	Yes	No	Yes	Yes	Yes	Yes	No	No	No	No	No	No	High
Zeller_G_2014_MSB_CCIS12656533ST-4-0.NODE_433_38115	Yes	Yes	No	No	Yes	Yes	Yes	No	No	No	Yes	No	No	High
Zeller_G_2014_MSB_CCIS27304052ST-3-0.NODE_42_82956	No	Yes	No	Yes	Yes	No	No	Yes	No	No	No	Yes	No	High
Zeller_G_2014_MSB_CCIS38765456ST-20-0.NODE_173_79519	No	Yes	No	Yes	No	No	No	Yes	No	No	No	Yes	No	High
Zeller_G_2014_MSB_CCIS47284573ST-4-0.NODE_5263_5340	No	Yes	No	Yes	Yes	Yes	No	Yes	No	No	No	No	Yes	High
Zeller_G_2014_MSB_CCIS48579360ST-4-0.NODE_15068_1144	No	Yes	No	No	Yes	No	No	No	No	No	No	Yes	No	High
Zeller_G_2014_MSB_CCIS58234805ST-4-0.NODE_27347_635	No	No	Yes	Yes	No	No	No	No	No	No	No	Yes	No	High
Zeller_G_2014_MSB_CCIS78318719ST-4-0.NODE_72607_719	No	No	Yes	Yes	No	No	No	No	No	No	No	Yes	No	High
Zeller_G_2014_MSB_CCIS87116798ST-4-0.NODE_13_133442	Yes	No	No	Yes	Yes	No	No	No	Yes	No	No	No	No	High
Zeller_G_2014_MSB_CCIS94417875ST-3-0.NODE_18665_1255	No	No	Yes	Yes	No	No	No	No	No	No	No	No	No	High
Zeller_G_2014_MSB_CCIS98832363ST-4-0.NODE_493_40529	Yes	No	No	Yes	Yes	Yes	Yes	No	Yes	No	No	No	No	High
Zeller_G_2014_MSB_CCMD42428553ST-21-0.NODE_15224_3087	No	Yes	No	No	Yes	No	No	No	No	No	Yes	Yes	Yes	High
Zeller_G_2014_MSB_CCMD42428553ST-21-0.NODE_34129_1636	No	No	Yes	Yes	No	No	No	No	No	No	No	Yes	No	High
Zeller_G_2014_MSB_CCMD42428553ST-21-0.NODE_34605_1618	No	No	Yes	Yes	Yes	No	No	Yes	Yes	No	No	Yes	No	High
Zeller_G_2014_MSB_CCMD45988061ST-21-0.NODE_24553_1491	No	No	No	Yes	Yes	No	No	Yes	No	No	No	Yes	No	High
Zhang_X_2015_NM_ERR589543.NODE_414_40116	Yes	Yes	No	Yes	Yes	Yes	Yes	No	No	No	No	No	No	High
Zhang_X_2015_NM_ERR589543.NODE_6271_5568	No	No	No	Yes	Yes	Yes	No	Yes	Yes	No	No	No	Yes	High
Xie_HL_2016_CS_35654.scaffold67115_1_169563	Yes	Yes	No	Yes	Yes	Yes	No	No	No	No	No	No	No	High
Xie_HL_2016_CS_35999.scaffold114560_1_80236	No	Yes	No	Yes	Yes	No	No	Yes	No	No	No	Yes	No	High
Xie_HL_2016_CS_36005.scaffold113858_1_5916	No	Yes	No	Yes	Yes	Yes	No	Yes	No	No	No	No	Yes	High
Xie_HL_2016_CS_36033.scaffold22057_1_1691	No	Yes	No	No	Yes	No	No	No	No	No	No	Yes	No	High
Xie_HL_2016_CS_36033.scaffold83623_1_52717	No	Yes	No	Yes	Yes	Yes	Yes	Yes	No	Yes	No	No	No	High
Xie_HL_2016_CS_36057.scaffold56713_2_168	No	No	Yes	Yes	No	No	No	No	No	No	No	Yes	No	High
Xie_HL_2016_CS_36058.scaffold131499_1_2166	No	No	No	Yes	Yes	No	No	No	No	Yes	No	Yes	No	High
Xie_HL_2016_CS_37105.scaffold734_3_1226	No	No	Yes	Yes	No	No	No	No	No	No	No	Yes	No	High
Xie_HL_2016_CS_37171.scaffold43152_4_2670	No	No	No	Yes	Yes	No	No	No	Yes	No	No	Yes	No	High
Xie_HL_2016_CS_37287.scaffold66615_1_140120	Yes	Yes	No	No	Yes	No	No	No	No	No	No	No	No	High
Xie_HL_2016_CS_37296.scaffold11220_2_278	No	No	Yes	Yes	No	No	No	No	No	No	No	Yes	No	High
Xie_HL_2016_CS_37296.scaffold88953_1_37098	No	No	No	No	Yes	Yes	No	Yes	No	No	Yes	No	No	High
Xie_HL_2016_CS_37349.scaffold128663_1_27606	No	No	No	No	Yes	Yes	No	Yes	No	No	No	No	No	High
Xie_HL_2016_CS_37545.scaffold71593_1_36361	Yes	Yes	No	Yes	Yes	Yes	Yes	No	No	No	No	No	No	High
Xie_HL_2016_CS_37829.scaffold35971_3_5568	No	No	No	Yes	Yes	No	No	Yes	Yes	No	No	Yes	Yes	High
HMP.SRS019582.scaffold7592_1_3885	No	Yes	No	No	Yes	Yes	No	Yes	No	No	Yes	No	Yes	High
PVD|gluvab|Seq_154001_Human_smacovirus_1_isolate_France/12/2008/3454_complete_genome	No	Yes	Yes	Yes	Yes	Yes	No	No	No	No	No	No	No	High
PVD|GVD|Ma_2019_SRR341589_NODE_262_length_45054_cov_5.487189	Yes	Yes	No	Yes	Yes	Yes	Yes	No	No	No	No	No	No	High
PVD|GVD|Ma_2019_SRR341670_NODE_370_length_49477_cov_15.778236	Yes	Yes	No	Yes	Yes	Yes	Yes	No	No	No	No	No	No	High
PVD|GVD|Ma_2019_SRR413585_NODE_2154_length_7213_cov_3.080190	No	No	Yes	Yes	No	No	No	No	No	No	No	No	Yes	High
PVD|GVD|Ma_2019_SRR413585_NODE_2512_length_6241_cov_2.111057	Yes	Yes	No	No	Yes	Yes	Yes	No	No	Yes	Yes	No	No	High
PVD|GVD|Ma_2019_SRR413585_NODE_726_length_23621_cov_2.314394	No	Yes	No	Yes	Yes	Yes	Yes	Yes	No	Yes	No	No	No	High
PVD|GVD|Ma_2019_SRR413681_NODE_1120_length_20241_cov_4.926583	Yes	Yes	No	Yes	Yes	Yes	No	No	No	No	No	No	Yes	High
PVD|GVD|Ma_2019_SRR413754_NODE_324_length_74767_cov_10.573174	Yes	No	No	No	No	Yes	No	No	Yes	No	Yes	No	No	High
PVD|GVD|Minot_Diet_SRR5088938_NODE_163_length_12154_cov_91.098288	Yes	Yes	No	No	Yes	Yes	Yes	No	No	Yes	Yes	No	No	High
PVD|GVD|Rampelli_HCO_11_NODE_896_length_12918_cov_7.188292	No	Yes	No	No	Yes	No	No	Yes	No	Yes	No	Yes	Yes	High
PVD|GVD|Rampelli_HCO_12_NODE_74_length_42185_cov_4.777736	Yes	Yes	No	Yes	Yes	Yes	Yes	No	No	Yes	No	No	No	High
PVD|GVD|Shkoporov_2018_SRR6128094_NODE_5_length_99079_cov_529.888320	Yes	Yes	No	Yes	Yes	Yes	Yes	No	No	No	No	No	No	High
PVD|GVD|Zuo_2017_SRR5677785_NODE_615_length_6473_cov_5.797289	Yes	Yes	Yes	Yes	Yes	Yes	Yes	No	No	No	No	No	No	High
PVD|HGV_Individual|metaspades_NG-13376_922T10_lib202054_5478_NODE_420_length_2314_cov_2.34838	Yes	Yes	No	No	Yes	Yes	No	No	No	No	Yes	No	No	High
PVD|HGV_Individual|metaspades_NG-13376_922T9_lib202089_5478_NODE_17_length_36845_cov_38.724	Yes	Yes	No	Yes	Yes	Yes	Yes	No	No	No	No	No	No	High
PVD|mVCs_PaezEspino_Nature|3300003429.aJGI25914J50564_10000010	No	No	No	No	Yes	No	Yes	Yes	Yes	No	Yes	Yes	No	High
IMG|IMGVR_UViG_2554235476_000001|2554235476|2554309869	Yes	Yes	Yes	Yes	Yes	No	No	No	No	No	No	Yes	No	High
IMG|IMGVR_UViG_2554235498_000001|2554235498|2554311572	Yes	No	Yes	Yes	Yes	No	No	No	Yes	No	No	Yes	No	High
IMG|IMGVR_UViG_3300008725_000008|3300008725|Ga0115670_1000674	Yes	Yes	No	Yes	Yes	Yes	Yes	No	No	No	No	No	No	High
IMG|IMGVR_UViG_3300010278_000002|3300010278|Ga0129311_1000428	Yes	Yes	No	Yes	Yes	Yes	Yes	No	No	No	No	No	No	High
IMG|IMGVR_UViG_3300021255_000120|3300021255|Ga0223825_12561298	Yes	Yes	Yes	Yes	Yes	Yes	Yes	No	No	No	No	No	No	High
IMG|IMGVR_UViG_2065487003_000002|2065487003|mockstg_il_soap_contig_48	Yes	Yes	No	Yes	Yes	Yes	Yes	No	No	No	No	No	No	High
IMG|IMGVR_UViG_3300014028_000007|3300014028|Ga0117810_1000126	Yes	Yes	No	Yes	Yes	Yes	No	No	No	No	No	No	Yes	High
IMG|IMGVR_UViG_3300014040_000006|3300014040|Ga0117811_1000275	No	Yes	Yes	Yes	Yes	No	Yes	Yes	No	No	No	Yes	No	High
IMG|IMGVR_UViG_3300021295_000003|3300021295|Ga0214522_1000017	Yes	Yes	Yes	Yes	Yes	Yes	Yes	No	No	No	No	No	No	High
IMG|IMGVR_UViG_3300024299_000095|3300024299|Ga0233448_1001725	No	Yes	No	Yes	Yes	No	No	Yes	No	Yes	No	Yes	Yes	High
IMG|IMGVR_UViG_3300027976_000177|3300027976|Ga0209702_10003104	Yes	Yes	No	No	Yes	Yes	Yes	No	No	Yes	No	No	No	High
IMG|IMGVR_UViG_3300028677_000147|3300028677|Ga0255346_1006347	No	Yes	No	Yes	Yes	Yes	Yes	Yes	No	No	No	No	No	High
IMG|IMGVR_UViG_3300021256_000170|3300021256|Ga0223826_10001368	Yes	Yes	Yes	Yes	Yes	Yes	Yes	No	No	No	No	No	No	High
IMG|IMGVR_UViG_3300021399_000238|3300021399|Ga0224415_10000710	Yes	Yes	Yes	Yes	Yes	Yes	Yes	No	No	No	No	No	No	High
IMG|IMGVR_UViG_3300021431_000443|3300021431|Ga0224423_10003143|5268-23100	Yes	Yes	Yes	Yes	Yes	Yes	Yes	No	No	No	No	No	No	High
IMG|IMGVR_UViG_3300029380_000049|3300029380|Ga0243900_1002384|1-16382	Yes	Yes	No	Yes	Yes	Yes	Yes	No	No	No	No	No	No	High
IMG|IMGVR_UViG_3300029718_000038|3300029718|Ga0245237_1001780	Yes	Yes	No	Yes	Yes	Yes	Yes	No	No	No	No	No	No	High
IMG|IMGVR_UViG_3300029852_000010|3300029852|Ga0245291_100449	Yes	Yes	No	Yes	Yes	Yes	Yes	No	No	No	No	No	No	High
IMG|IMGVR_UViG_3300029871_000021|3300029871|Ga0245314_100772	Yes	Yes	No	Yes	Yes	Yes	Yes	No	No	No	No	No	No	High
IMG|IMGVR_UViG_3300029885_000006|3300029885|Ga0245329_100482|1171-40797	Yes	Yes	No	Yes	Yes	Yes	Yes	No	No	No	No	No	No	High
IMG|IMGVR_UViG_3300031867_000166|3300031867|Ga0326511_10000297	Yes	Yes	Yes	Yes	Yes	Yes	Yes	No	No	No	No	No	No	High
IMG|IMGVR_UViG_3300007802_000040|3300007802|Ga0105667_101691	Yes	Yes	No	Yes	Yes	Yes	Yes	No	No	No	No	No	No	High
IMG|IMGVR_UViG_3300008132_000081|3300008132|Ga0111230_1002000	Yes	Yes	No	Yes	Yes	Yes	Yes	No	No	Yes	No	No	No	High
IMG|IMGVR_UViG_3300008268_000037|3300008268|Ga0111491_1000709	Yes	Yes	No	Yes	Yes	Yes	Yes	No	No	No	No	No	No	High
IMG|IMGVR_UViG_3300008299_000034|3300008299|Ga0114868_1000657|1185-38654	Yes	Yes	No	Yes	Yes	Yes	Yes	No	No	No	No	No	No	High
IMG|IMGVR_UViG_3300008523_000017|3300008523|Ga0115231_1000581	Yes	Yes	No	Yes	Yes	Yes	Yes	No	No	No	No	No	No	High
IMG|Yinda_HP22_trimmed_NODE_10_length_49556_cov_108.480657	Yes	Yes	No	Yes	Yes	Yes	Yes	No	No	Yes	No	No	No	High
IMG|UGV-GENOME-0145846	Yes	Yes	No	Yes	Yes	Yes	Yes	No	No	No	No	No	No	High
IMG|UGV-GENOME-0179807_1	Yes	Yes	No	Yes	Yes	Yes	Yes	No	No	Yes	No	No	No	High
IMG|UGV-GENOME-0189063	Yes	Yes	No	Yes	Yes	Yes	Yes	No	No	No	No	No	No	High
IMG|UGV-GENOME-0200618	No	Yes	No	Yes	Yes	Yes	No	Yes	No	Yes	No	No	Yes	High
IMG|UGV-GENOME-0209861	Yes	Yes	No	Yes	Yes	Yes	Yes	No	No	No	No	No	No	High
IMG|UGV-GENOME-0226971	Yes	Yes	Yes	Yes	Yes	Yes	No	No	No	No	No	No	Yes	High
IMG|UGV-GENOME-0228900	Yes	Yes	No	Yes	Yes	Yes	Yes	No	No	Yes	No	No	No	High
IMG|UGV-GENOME-0231656	Yes	Yes	No	Yes	Yes	Yes	Yes	No	No	No	No	No	No	High
IMG|UGV-GENOME-0239406	Yes	Yes	No	Yes	Yes	Yes	No	No	No	Yes	No	No	Yes	High
IMG|UGV-GENOME-0240165	Yes	Yes	No	Yes	Yes	Yes	Yes	No	No	No	No	No	No	High
IMG|UGV-GENOME-0255461	Yes	Yes	No	Yes	Yes	Yes	Yes	No	No	No	No	No	No	High
IMG|UGV-GENOME-0255724	Yes	Yes	No	Yes	Yes	Yes	Yes	No	No	No	No	No	No	High
IMG|UGV-GENOME-0256185	Yes	Yes	No	Yes	Yes	Yes	Yes	No	No	No	No	No	No	High
IMG|UGV-GENOME-0260310	Yes	Yes	No	Yes	Yes	Yes	Yes	No	No	No	No	No	No	High
IMG|UGV-GENOME-0262696_1	Yes	Yes	No	Yes	Yes	Yes	Yes	No	No	No	No	No	No	High
IMG|UGV-GENOME-0263128	Yes	Yes	No	Yes	Yes	Yes	Yes	No	No	No	No	No	No	High
IMG|UGV-GENOME-0264490	Yes	Yes	No	Yes	Yes	Yes	Yes	No	No	Yes	No	No	No	High
IMG|UGV-GENOME-0264891	Yes	Yes	No	Yes	Yes	Yes	Yes	No	No	No	No	No	No	High
IMG|UGV-GENOME-0266066	Yes	Yes	No	Yes	Yes	Yes	Yes	No	No	No	No	No	No	High
IMG|UGV-GENOME-0268635_1	Yes	Yes	No	Yes	Yes	Yes	Yes	No	No	No	No	No	No	High
IMG|UGV-GENOME-0271153	Yes	Yes	No	Yes	Yes	Yes	Yes	No	No	No	No	No	No	High
IMG|UGV-GENOME-0271425	Yes	Yes	No	Yes	Yes	Yes	Yes	No	No	No	No	No	No	High
IMG|UGV-GENOME-0271646	Yes	Yes	No	Yes	Yes	Yes	Yes	No	No	No	No	No	No	High
IMG|UGV-GENOME-0274814	Yes	Yes	No	Yes	Yes	Yes	Yes	No	No	No	No	No	No	High
IMG|UGV-GENOME-0303866	Yes	Yes	No	Yes	Yes	Yes	Yes	No	No	Yes	No	No	No	High
IMG|UGV-GENOME-0309168	Yes	Yes	No	Yes	Yes	Yes	Yes	No	No	No	No	No	No	High
IMG|UGV-GENOME-0313195	Yes	Yes	No	Yes	Yes	Yes	Yes	No	No	Yes	No	No	No	High
IMG|UGV-GENOME-0320937_1	Yes	Yes	No	Yes	Yes	Yes	Yes	No	No	Yes	No	No	No	High
IMG|UGV-GENOME-0334155_1	Yes	Yes	Yes	Yes	Yes	Yes	Yes	No	No	No	No	No	No	High
IMG|UGV-GENOME-0354002	No	Yes	No	Yes	Yes	Yes	Yes	Yes	No	Yes	No	No	No	High
IMG|UGV-GENOME-0373642	No	Yes	No	Yes	Yes	Yes	Yes	Yes	No	Yes	No	No	No	High
IMG|UGV-GENOME-0374504	Yes	Yes	No	Yes	Yes	Yes	Yes	Yes	No	Yes	No	No	No	High
IMG|UGV-GENOME-0375013	Yes	Yes	No	Yes	Yes	Yes	Yes	No	No	Yes	No	No	No	High
IMG|UGV-GENOME-2640363	No	Yes	No	Yes	Yes	No	No	No	No	Yes	No	Yes	No	High
IMG|UGV-GENOME-2871376	No	Yes	No	Yes	Yes	No	No	No	No	Yes	No	Yes	No	High
IMG|UGV-GENOME-4415268	Yes	Yes	No	Yes	Yes	Yes	Yes	No	No	No	No	No	No	High
IMG|NC_039061.1	No	Yes	Yes	Yes	Yes	Yes	No	No	No	No	No	No	No	High
IMG|NC_039062.1	No	No	Yes	No	Yes	No	No	No	Yes	No	Yes	Yes	No	High
IMG|NC_039063.1	No	Yes	Yes	Yes	Yes	Yes	No	No	No	No	No	No	No	High
IMG|DTR_387488	Yes	Yes	No	Yes	Yes	Yes	Yes	No	No	No	No	No	No	High
IMG|DTR_392373	Yes	Yes	No	Yes	Yes	Yes	Yes	No	No	No	No	No	No	High
IMG|DTR_584019	Yes	Yes	No	Yes	Yes	Yes	Yes	No	No	No	No	No	No	High
IMG|DTR_733507	Yes	Yes	No	Yes	Yes	Yes	Yes	No	No	No	No	No	No	High
IMG|GCA_003963595.1	No	Yes	No	Yes	Yes	Yes	No	No	No	Yes	No	No	No	High
IMG|GCA_003964035.1	No	Yes	Yes	Yes	Yes	Yes	No	No	No	No	No	No	No	High
IMG|GCA_003963895.1	No	Yes	Yes	Yes	Yes	Yes	No	No	No	No	No	No	No	High
GPD|uvig_7979	Yes	Yes	No	Yes	Yes	Yes	Yes	No	No	No	No	No	No	High
GPD|uvig_16383	Yes	Yes	No	Yes	Yes	Yes	No	No	No	No	No	No	Yes	High
GPD|uvig_85096	Yes	Yes	No	Yes	Yes	Yes	Yes	No	No	No	No	No	No	High
GPD|uvig_105786	Yes	Yes	No	No	Yes	Yes	Yes	No	No	No	No	No	No	High
GPD|uvig_124530	Yes	Yes	No	No	Yes	Yes	No	No	No	No	Yes	No	Yes	High
GPD|uvig_137293	Yes	Yes	No	Yes	Yes	Yes	Yes	No	No	No	No	No	No	High
GPD|uvig_145864	Yes	Yes	No	Yes	Yes	Yes	Yes	No	No	No	No	No	No	High
GPD|uvig_147901	Yes	Yes	No	Yes	Yes	Yes	Yes	No	No	No	No	No	No	High
GPD|uvig_148987	Yes	Yes	No	Yes	Yes	Yes	Yes	No	No	No	No	No	No	High
GPD|uvig_156887	Yes	Yes	No	Yes	Yes	Yes	Yes	No	No	No	No	No	No	High
GPD|uvig_163399	Yes	Yes	No	Yes	Yes	Yes	Yes	No	No	No	No	No	No	High
GPD|uvig_163681	Yes	Yes	No	Yes	Yes	Yes	Yes	No	No	No	No	No	No	High
GPD|uvig_174040	Yes	Yes	No	Yes	Yes	Yes	Yes	No	No	Yes	No	No	No	High
GPD|uvig_177382	Yes	Yes	No	Yes	Yes	Yes	Yes	No	No	No	No	No	No	High
GPD|uvig_178441	Yes	Yes	No	Yes	Yes	Yes	Yes	No	No	No	No	No	No	High
GPD|uvig_185017	Yes	Yes	No	No	Yes	Yes	Yes	No	No	No	Yes	No	No	High
GPD|uvig_185256	Yes	Yes	No	Yes	Yes	Yes	Yes	No	No	Yes	No	No	No	High
GPD|uvig_191218	Yes	Yes	No	Yes	Yes	Yes	Yes	No	No	No	No	No	No	High
GPD|uvig_195409	Yes	Yes	No	Yes	Yes	Yes	Yes	No	No	No	No	No	No	High
GPD|uvig_196446	Yes	Yes	No	Yes	Yes	Yes	Yes	No	No	No	No	No	No	High
GPD|uvig_204047	Yes	Yes	No	Yes	Yes	Yes	Yes	No	No	No	No	No	No	High
GPD|uvig_204276	Yes	No	No	Yes	Yes	Yes	No	No	Yes	Yes	No	No	No	High
GPD|uvig_204331	Yes	Yes	No	No	Yes	Yes	Yes	No	No	Yes	Yes	No	No	High
GPD|uvig_206389	Yes	Yes	No	Yes	Yes	Yes	Yes	No	No	No	No	No	No	High
GPD|uvig_208836	Yes	Yes	No	Yes	Yes	Yes	Yes	No	No	No	No	No	No	High
GPD|uvig_209938	Yes	Yes	No	Yes	Yes	Yes	Yes	No	No	No	No	No	No	High
GPD|uvig_220840	Yes	Yes	No	Yes	Yes	Yes	Yes	No	No	No	No	No	No	High
GPD|uvig_245464	Yes	Yes	No	Yes	Yes	Yes	Yes	No	No	No	No	No	No	High
GPD|uvig_259726	Yes	Yes	No	Yes	Yes	Yes	Yes	No	No	No	No	No	No	High
GPD|uvig_299364	No	Yes	No	Yes	Yes	Yes	Yes	Yes	No	No	No	No	No	High
GPD|uvig_305526	Yes	Yes	No	Yes	Yes	Yes	Yes	No	No	No	No	No	No	High
GPD|uvig_330919	No	Yes	No	Yes	Yes	Yes	Yes	Yes	No	Yes	No	No	No	High
GPD|uvig_333147	Yes	Yes	No	Yes	Yes	Yes	Yes	No	No	Yes	No	No	No	High
GPD|uvig_338096	Yes	Yes	No	Yes	Yes	Yes	Yes	No	No	No	No	No	No	High
GPD|uvig_338375	Yes	Yes	No	Yes	Yes	Yes	Yes	No	No	No	No	No	No	High
GPD|uvig_351915	Yes	Yes	No	Yes	Yes	Yes	Yes	No	No	Yes	No	No	No	High
GPD|uvig_355152	No	Yes	No	No	Yes	Yes	Yes	Yes	No	No	Yes	No	No	High
GPD|uvig_365250	Yes	Yes	No	Yes	Yes	Yes	Yes	No	No	No	No	No	No	High
GPD|uvig_382630	Yes	Yes	No	Yes	Yes	Yes	Yes	No	No	No	No	No	No	High
GPD|uvig_382962	Yes	No	No	No	Yes	No	No	No	Yes	No	No	No	No	High
GPD|uvig_384462	Yes	Yes	No	Yes	Yes	Yes	Yes	No	No	No	No	No	No	High
GPD|uvig_417961	Yes	Yes	No	Yes	Yes	Yes	Yes	No	No	No	No	No	No	High
GPD|uvig_441795	Yes	Yes	No	Yes	Yes	Yes	Yes	No	No	No	No	No	No	High
GPD|uvig_447134	Yes	Yes	No	Yes	Yes	Yes	Yes	No	No	No	No	No	No	High
GPD|uvig_487713	Yes	Yes	Yes	Yes	Yes	Yes	No	No	No	No	No	No	Yes	High
GPD|uvig_539350	Yes	Yes	No	Yes	Yes	Yes	Yes	No	No	Yes	No	No	No	High
GPD|uvig_544466	Yes	No	No	No	Yes	Yes	No	No	Yes	No	Yes	No	Yes	High
GPD|uvig_545215	Yes	Yes	No	Yes	Yes	Yes	Yes	No	No	No	No	No	No	High
GPD|uvig_552052	Yes	Yes	No	Yes	Yes	Yes	Yes	No	No	No	No	No	No	High
GPD|uvig_552115	Yes	Yes	No	No	Yes	Yes	No	No	No	No	Yes	No	No	High
GPD|uvig_558240	Yes	Yes	No	Yes	Yes	Yes	Yes	No	No	No	No	No	No	High
GPD|uvig_558965	Yes	Yes	No	Yes	Yes	Yes	No	No	No	No	No	No	Yes	High
GPD|uvig_565281	Yes	Yes	No	Yes	Yes	Yes	Yes	No	No	No	No	No	No	High
GPD|uvig_565629	Yes	Yes	No	Yes	Yes	Yes	Yes	No	No	No	No	No	No	High
GPD|uvig_566125	Yes	Yes	No	Yes	Yes	Yes	Yes	No	No	No	No	No	No	High
GPD|uvig_580462	Yes	Yes	No	Yes	Yes	Yes	Yes	No	No	No	No	No	No	High
GPD|uvig_582667	Yes	Yes	No	Yes	Yes	Yes	Yes	No	No	No	No	No	No	High
GPD|uvig_584620	Yes	Yes	No	Yes	Yes	Yes	Yes	No	No	No	No	No	No	High
GPD|uvig_587908	Yes	Yes	No	Yes	Yes	Yes	No	No	No	Yes	No	No	Yes	High
GPD|uvig_591342	Yes	Yes	No	Yes	Yes	Yes	Yes	No	No	No	No	No	No	High
GPD|uvig_591350	Yes	Yes	No	Yes	Yes	Yes	Yes	No	No	Yes	No	No	No	High
GPD|uvig_593340	Yes	Yes	No	No	Yes	Yes	No	No	No	No	Yes	No	No	High
GPD|uvig_593635	Yes	Yes	No	Yes	Yes	Yes	Yes	No	No	No	No	No	No	High
GPD|uvig_594210	Yes	Yes	No	Yes	Yes	Yes	Yes	No	No	Yes	No	No	No	High
GPD|uvig_595957	Yes	Yes	No	No	Yes	Yes	Yes	No	No	Yes	Yes	No	No	High
GPD|uvig_597759	Yes	Yes	No	Yes	Yes	Yes	No	No	No	Yes	No	No	Yes	High
GPD|uvig_598747	Yes	Yes	No	Yes	Yes	Yes	No	No	No	No	No	No	Yes	High
provir|HMP.159268001.contig46714_28491_1	No	Yes	No	Yes	Yes	Yes	No	No	No	No	No	No	Yes	High
provir|HMP.SRS148196.contig8874_3221_1	No	Yes	Yes	No	Yes	No	No	No	No	No	No	Yes	No	High
provir|Feng_Q_2015_NC_ERR688524.NODE_217_70347_1	Yes	Yes	No	Yes	Yes	Yes	Yes	No	No	No	No	No	No	High
provir|Feng_Q_2015_NC_ERR688569.NODE_705_30024_1	Yes	Yes	No	Yes	Yes	Yes	Yes	No	No	No	No	No	No	High
provir|Feng_Q_2015_NC_ERR688592.NODE_737_34158_1	No	Yes	No	Yes	Yes	Yes	Yes	Yes	No	No	No	No	No	High
provir|Feng_Q_2015_NC_ERR688623.NODE_3231_8370_1	No	No	Yes	Yes	No	No	No	No	No	No	No	No	Yes	High
provir|Feng_Q_2015_NC_ERR688626.NODE_64_124065_1	Yes	Yes	No	Yes	Yes	Yes	Yes	No	No	No	No	No	No	High
provir|Rampelli_S_2020_mSystems_SRR9654991.NODE_109_100313_1	Yes	Yes	No	Yes	Yes	Yes	No	No	No	Yes	No	No	Yes	High
provir|Rampelli_S_2020_mSystems_SRR9655014.NODE_14_242848_1	Yes	Yes	No	Yes	Yes	Yes	Yes	No	No	Yes	No	No	No	High
provir|Zeller_G_2014_MSB_CCIS12656533ST-4-0.NODE_235_61932_1	Yes	Yes	No	Yes	Yes	Yes	No	No	No	Yes	No	No	Yes	High
provir|Zeller_G_2014_MSB_CCIS47284573ST-4-0.NODE_116_47806_1	Yes	Yes	No	Yes	Yes	Yes	Yes	No	No	No	No	No	No	High
provir|Zeller_G_2014_MSB_CCMD42428553ST-21-0.NODE_4519_7704_1	No	No	Yes	Yes	No	No	No	No	No	No	No	No	Yes	High
provir|Zeller_G_2014_MSB_CCMD42428553ST-21-0.NODE_5278_6874_1	No	Yes	No	Yes	No	No	No	No	No	No	No	Yes	Yes	High
provir|Zeller_G_2014_MSB_CCMD45988061ST-21-0.NODE_4727_5717_1	No	Yes	No	Yes	No	No	No	No	No	No	No	Yes	Yes	High
provir|Zhang_X_2015_NM_ERR589543.NODE_14_211958_1	Yes	Yes	No	Yes	Yes	Yes	No	No	No	Yes	No	No	Yes	High
provir|Zhang_X_2015_NM_ERR589543.NODE_212_59878_1	Yes	Yes	No	No	Yes	Yes	Yes	No	No	No	No	No	No	High
provir|Zhang_X_2015_NM_ERR589740.NODE_447_64437_1	Yes	Yes	No	Yes	Yes	Yes	Yes	No	No	No	No	No	No	High
provir|Zhang_X_2015_NM_ERR589769.NODE_33_246659_2	Yes	Yes	No	Yes	Yes	Yes	Yes	No	No	No	No	No	No	High
provir|Zhang_X_2015_NM_ERR589775.NODE_263_68917_1	Yes	Yes	No	Yes	No	No	No	No	No	No	No	No	No	High
provir|Xie_HL_2016_CS_35665.scaffold93676_3_43257_1	Yes	Yes	No	Yes	Yes	Yes	Yes	No	No	No	No	No	No	High
provir|Xie_HL_2016_CS_35707.scaffold67837_2_46979_1	Yes	Yes	No	Yes	Yes	Yes	Yes	No	No	No	No	No	No	High
provir|Xie_HL_2016_CS_35990.scaffold127790_2_37019_1	Yes	Yes	No	Yes	Yes	Yes	Yes	No	No	No	No	No	No	High
provir|Xie_HL_2016_CS_36005.scaffold113348_1_74080_1	Yes	Yes	No	Yes	Yes	Yes	Yes	No	No	Yes	No	No	No	High
provir|Xie_HL_2016_CS_36006.scaffold109788_2_111113_1	Yes	Yes	No	Yes	Yes	Yes	Yes	No	No	No	No	No	No	High
provir|Xie_HL_2016_CS_36006.scaffold113776_2_54016_1	Yes	Yes	No	Yes	Yes	Yes	No	No	No	Yes	No	No	Yes	High
provir|Xie_HL_2016_CS_36006.scaffold2253_1_135914_1	No	Yes	No	Yes	Yes	Yes	No	No	No	No	No	No	Yes	High
provir|Xie_HL_2016_CS_36055.scaffold105774_1_40753_1	No	No	No	Yes	Yes	Yes	Yes	Yes	Yes	No	No	No	No	High
provir|Xie_HL_2016_CS_36116.scaffold17147_1_63032_1	Yes	Yes	No	Yes	Yes	Yes	Yes	No	No	No	No	No	No	High
provir|Xie_HL_2016_CS_37138.scaffold76445_2_88845_1	No	Yes	No	Yes	Yes	Yes	Yes	Yes	No	No	No	No	No	High
provir|Xie_HL_2016_CS_37181.scaffold47561_1_124393_1	No	Yes	No	Yes	Yes	No	Yes	Yes	No	No	No	Yes	No	High
provir|Xie_HL_2016_CS_37208.scaffold82213_1_45912_1	Yes	Yes	No	Yes	Yes	Yes	Yes	No	No	No	No	No	No	High
provir|Xie_HL_2016_CS_37208.scaffold82213_2_74348_1	No	Yes	No	No	Yes	Yes	No	No	No	No	Yes	No	Yes	High
provir|Xie_HL_2016_CS_37229.scaffold20520_1_62236_1	Yes	Yes	No	Yes	Yes	Yes	Yes	No	No	No	No	No	No	High
provir|Xie_HL_2016_CS_37296.scaffold26436_3_83929_1	Yes	Yes	No	Yes	Yes	Yes	Yes	No	No	No	No	No	No	High
provir|GPD|uvig_19970_1	Yes	Yes	No	Yes	Yes	Yes	Yes	No	No	No	No	No	No	High
provir|GPD|uvig_76619_1	Yes	Yes	No	Yes	Yes	Yes	Yes	No	No	No	No	No	No	High
provir|GPD|uvig_185885_1	Yes	Yes	No	Yes	Yes	Yes	Yes	No	No	No	No	No	No	High
provir|GPD|uvig_186262_1	Yes	Yes	No	Yes	Yes	Yes	No	No	No	Yes	No	No	Yes	High
provir|GPD|uvig_188825_1	Yes	Yes	No	Yes	Yes	Yes	Yes	No	No	No	No	No	No	High
provir|GPD|uvig_205826_1	Yes	Yes	No	Yes	Yes	Yes	Yes	No	No	No	No	No	No	High
provir|GPD|uvig_205826_2	Yes	Yes	No	Yes	Yes	Yes	Yes	No	No	No	No	No	No	High
provir|GPD|uvig_222260_1	Yes	Yes	No	Yes	Yes	Yes	Yes	No	No	No	No	No	No	High
provir|GPD|uvig_268865_1	Yes	Yes	No	Yes	Yes	Yes	Yes	No	No	No	No	No	No	High
provir|GPD|uvig_310929_1	Yes	Yes	No	Yes	Yes	Yes	Yes	No	No	No	No	No	No	High
provir|GPD|uvig_337728_1	Yes	Yes	No	No	Yes	Yes	Yes	No	No	No	Yes	No	No	High
provir|GPD|uvig_364876_1	Yes	Yes	Yes	Yes	Yes	Yes	Yes	No	No	No	No	No	No	High
provir|GPD|uvig_382937_1	Yes	Yes	No	Yes	Yes	Yes	Yes	No	No	No	No	No	No	High
provir|GPD|uvig_390321_1	Yes	Yes	No	Yes	Yes	Yes	Yes	No	No	Yes	No	No	No	High
provir|GPD|uvig_432794_1	Yes	Yes	Yes	Yes	Yes	Yes	Yes	No	No	No	No	No	No	High
provir|GPD|uvig_543447_1	Yes	Yes	No	Yes	Yes	Yes	Yes	No	No	Yes	No	No	No	High
provir|GPD|uvig_546929_1	Yes	Yes	No	Yes	Yes	Yes	Yes	No	No	No	No	No	No	High
provir|GPD|uvig_548316_1	Yes	Yes	No	Yes	Yes	Yes	Yes	No	No	No	No	No	No	High
Feng_Q_2015_NC_ERR688525.NODE_47_150203	Yes	No	No	No	Yes	No	No	No	No	No	No	No	No	High
Rampelli_S_2020_mSystems_SRR9654999.NODE_1_552966	No	No	No	Yes	Yes	No	No	Yes	No	No	No	No	No	High
HMP.159268001.contig172287_2042	No	No	No	Yes	No	No	No	No	No	No	No	Yes	No	Moderate
HMP.764062976.contig74748_79286	No	No	No	Yes	No	No	No	No	No	No	No	No	No	Moderate
HMP.SRS077392.contig145086_682	No	No	No	Yes	No	No	No	No	No	No	No	No	No	Moderate
HMP.SRS147271.contig3753_1100	No	No	No	No	Yes	No	No	No	No	No	No	Yes	No	Moderate
HMP.SRS147271.contig68620_803	No	No	No	Yes	No	No	No	No	No	No	No	Yes	No	Moderate
HMP.SRS049773.contig26103_1905	No	No	No	Yes	No	No	No	No	No	No	No	Yes	No	Moderate
HMP.SRS142503.contig14153_1569	No	No	No	No	No	No	Yes	No	No	No	No	No	No	Moderate
HMP.SRS148196.contig141895_1499	No	Yes	No	No	No	No	No	No	No	No	Yes	Yes	No	Moderate
Enteritis_DCY0308.NODE_5622_6212	No	No	No	Yes	No	No	No	No	No	No	No	No	No	Moderate
Feng_Q_2015_NC_ERR688506.NODE_1464_21827	No	No	No	Yes	No	No	No	No	No	No	No	No	No	Moderate
Feng_Q_2015_NC_ERR688525.NODE_4_348843	No	No	No	Yes	No	No	No	No	No	No	No	No	No	Moderate
Feng_Q_2015_NC_ERR688540.NODE_1021_17892	No	No	No	No	Yes	No	No	No	No	Yes	Yes	Yes	No	Moderate
Feng_Q_2015_NC_ERR688553.NODE_116_77095	No	No	No	No	Yes	No	No	No	No	No	No	No	No	Moderate
Feng_Q_2015_NC_ERR688555.NODE_16_180361	No	No	No	No	Yes	No	No	No	No	No	Yes	No	No	Moderate
Feng_Q_2015_NC_ERR688558.NODE_36_162037	No	No	No	No	Yes	No	No	No	No	No	No	No	No	Moderate
Feng_Q_2015_NC_ERR688559.NODE_2248_11546	No	No	No	No	Yes	No	No	No	No	No	No	Yes	Yes	Moderate
Feng_Q_2015_NC_ERR688559.NODE_616_31455	No	No	No	No	Yes	No	No	No	No	No	No	No	No	Moderate
Feng_Q_2015_NC_ERR688567.NODE_11_337426	No	No	No	Yes	No	No	No	No	No	No	No	No	No	Moderate
Feng_Q_2015_NC_ERR688569.NODE_65_130683	No	No	No	No	Yes	No	No	No	No	No	Yes	No	No	Moderate
Feng_Q_2015_NC_ERR688570.NODE_22574_1751	No	No	No	No	Yes	No	No	No	No	No	No	Yes	No	Moderate
Feng_Q_2015_NC_ERR688570.NODE_896_16244	No	No	No	Yes	No	No	No	No	No	No	No	No	No	Moderate
Feng_Q_2015_NC_ERR688574.NODE_183341_294	No	No	Yes	No	No	No	No	No	No	No	No	Yes	No	Moderate
Feng_Q_2015_NC_ERR688574.NODE_50198_1001	No	Yes	No	No	No	No	No	No	No	No	No	Yes	No	Moderate
Feng_Q_2015_NC_ERR688586.NODE_82094_779	No	No	No	Yes	No	No	No	No	No	No	No	No	No	Moderate
Feng_Q_2015_NC_ERR688589.NODE_10_365688	No	No	No	Yes	No	No	No	No	No	No	No	No	No	Moderate
Feng_Q_2015_NC_ERR688589.NODE_46_157332	No	No	No	No	Yes	No	No	No	No	No	Yes	No	No	Moderate
Feng_Q_2015_NC_ERR688605.NODE_29_163335	No	No	No	No	Yes	No	No	No	No	No	Yes	No	No	Moderate
Feng_Q_2015_NC_ERR688605.NODE_42_133535	No	No	No	No	Yes	No	No	No	No	No	Yes	No	No	Moderate
Feng_Q_2015_NC_ERR688610.NODE_6_403104	No	No	No	Yes	No	No	No	No	No	No	No	No	No	Moderate
Feng_Q_2015_NC_ERR688611.NODE_2215_14379	No	No	No	No	Yes	No	No	Yes	No	No	No	No	No	Moderate
Feng_Q_2015_NC_ERR688623.NODE_24764_1325	No	No	No	No	Yes	No	No	No	No	No	No	Yes	No	Moderate
Feng_Q_2015_NC_ERR688623.NODE_5272_5330	No	No	No	No	Yes	No	No	Yes	Yes	No	No	Yes	Yes	Moderate
Feng_Q_2015_NC_ERR688633.NODE_114400_553	No	No	No	Yes	No	No	No	No	No	No	No	No	No	Moderate
Feng_Q_2015_NC_ERR688642.NODE_244_91493	No	No	No	Yes	No	No	No	No	No	No	No	No	No	Moderate
Feng_Q_2015_NC_ERR688642.NODE_263_85708	No	No	No	No	Yes	No	No	No	No	No	Yes	No	No	Moderate
Feng_Q_2015_NC_ERR688642.NODE_400_63779	No	No	No	Yes	No	No	No	No	No	No	No	No	No	Moderate
Feng_Q_2015_NC_ERR710424.NODE_25_230116	No	No	No	Yes	No	No	No	No	No	No	No	No	No	Moderate
Feng_Q_2015_NC_ERR710432.NODE_9_302670	No	No	No	No	Yes	No	No	No	No	No	Yes	No	No	Moderate
Li_JH_2014_NBT_MH0315_101102.NODE_138753_269	No	No	Yes	No	No	No	No	No	No	No	No	Yes	No	Moderate
Li_JH_2014_NBT_V1.FI04_110822.NODE_465562_5335	No	No	No	No	Yes	No	No	No	No	No	No	Yes	No	Moderate
Li_JH_2014_NBT_V1.FI14_110821.NODE_594676_998	No	No	No	Yes	No	No	No	No	No	No	No	Yes	No	Moderate
Rampelli_S_2020_mSystems_SRR9654975.NODE_6_176482	No	No	No	No	Yes	No	No	No	No	No	Yes	No	No	Moderate
Rampelli_S_2020_mSystems_SRR9654976.NODE_31482_786	No	Yes	No	No	No	No	No	No	No	No	No	Yes	No	Moderate
Rampelli_S_2020_mSystems_SRR9654976.NODE_49447_607	No	No	No	Yes	No	No	No	No	No	No	No	Yes	No	Moderate
Rampelli_S_2020_mSystems_SRR9654977.NODE_9568_1366	No	No	No	Yes	No	No	No	No	Yes	No	No	Yes	No	Moderate
Rampelli_S_2020_mSystems_SRR9654980.NODE_12_174570	Yes	No	No	No	No	No	No	No	No	No	Yes	No	No	Moderate
Rampelli_S_2020_mSystems_SRR9654980.NODE_17_144635	No	No	No	No	Yes	No	No	Yes	No	No	Yes	No	No	Moderate
Rampelli_S_2020_mSystems_SRR9654987.NODE_165548_350	No	Yes	No	No	No	No	No	No	No	No	No	Yes	No	Moderate
Rampelli_S_2020_mSystems_SRR9654987.NODE_43429_853	No	No	No	Yes	No	No	No	No	No	No	No	Yes	No	Moderate
Rampelli_S_2020_mSystems_SRR9654991.NODE_17_247883	No	No	No	No	Yes	No	No	No	No	No	Yes	No	No	Moderate
Rampelli_S_2020_mSystems_SRR9654991.NODE_206_68742	No	No	No	No	Yes	No	No	No	No	No	No	No	No	Moderate
Rampelli_S_2020_mSystems_SRR9654991.NODE_250_58297	No	No	No	No	Yes	No	No	No	No	No	No	No	No	Moderate
Rampelli_S_2020_mSystems_SRR9654992.NODE_116910_360	No	No	Yes	No	No	No	No	No	No	No	No	Yes	No	Moderate
Rampelli_S_2020_mSystems_SRR9654999.NODE_297_31500	No	No	No	No	Yes	No	No	No	No	No	No	No	No	Moderate
Rampelli_S_2020_mSystems_SRR9655001.NODE_66371_723	No	No	No	Yes	No	No	No	No	No	No	No	No	No	Moderate
Rampelli_S_2020_mSystems_SRR9655007.NODE_1576_10812	No	No	No	No	Yes	No	No	Yes	No	No	Yes	Yes	No	Moderate
Rampelli_S_2020_mSystems_SRR9655008.NODE_33_136569	Yes	No	No	No	No	No	No	No	No	No	Yes	No	No	Moderate
Rampelli_S_2020_mSystems_SRR9655010.NODE_187282_279	No	No	Yes	No	No	No	No	No	No	No	No	Yes	No	Moderate
Rampelli_S_2020_mSystems_SRR9655011.NODE_11_195887	No	No	No	No	Yes	No	No	Yes	No	No	Yes	No	No	Moderate
Rampelli_S_2020_mSystems_SRR9655014.NODE_157_54708	No	No	No	Yes	No	No	No	No	No	No	No	No	No	Moderate
Rampelli_S_2020_mSystems_SRR9655015.NODE_3_328997	No	No	No	Yes	No	No	No	No	No	No	No	No	No	Moderate
Rampelli_S_2020_mSystems_SRR9655017.NODE_3_335546	No	No	No	No	Yes	No	No	No	No	No	Yes	No	No	Moderate
Rampelli_S_2020_mSystems_SRR9655022.NODE_36_110589	No	No	No	No	Yes	No	No	No	No	No	No	No	No	Moderate
Rampelli_S_2020_mSystems_SRR9655023.NODE_165_35521	No	No	No	No	Yes	No	No	Yes	No	No	No	No	No	Moderate
Rampelli_S_2020_mSystems_SRR9655025.NODE_105_60906	No	No	No	No	Yes	No	No	No	No	No	No	No	No	Moderate
Rampelli_S_2020_mSystems_SRR9655028.NODE_99257_446	No	No	No	Yes	No	No	No	No	No	No	No	No	No	Moderate
Rampelli_S_2020_mSystems_SRR9655030.NODE_1362_8574	No	No	No	No	Yes	No	No	No	No	No	No	No	No	Moderate
Rampelli_S_2020_mSystems_SRR9655030.NODE_9942_1105	No	No	Yes	No	No	No	No	No	No	No	No	No	No	Moderate
Smits_SA_2017_Science_SRR5763450.NODE_11951_1411	No	Yes	No	No	No	No	No	No	No	No	No	Yes	No	Moderate
Smits_SA_2017_Science_SRR5763450.NODE_1442_3912	No	No	No	Yes	No	No	No	No	No	No	No	No	No	Moderate
Smits_SA_2017_Science_SRR5763450.NODE_31919_873	No	No	No	Yes	No	No	No	No	No	No	No	No	No	Moderate
Smits_SA_2017_Science_SRR5763450.NODE_66369_580	No	Yes	No	No	No	No	No	No	No	No	No	Yes	No	Moderate
Smits_SA_2017_Science_SRR5763460.NODE_1821_2383	No	No	No	No	No	No	Yes	No	No	No	No	No	No	Moderate
Smits_SA_2017_Science_SRR5763464.NODE_164085_230	No	No	Yes	No	No	No	No	No	No	No	No	Yes	No	Moderate
Smits_SA_2017_Science_SRR5763470.NODE_1965_2270	No	No	No	Yes	No	No	No	No	Yes	No	No	Yes	No	Moderate
Smits_SA_2017_Science_SRR5763470.NODE_5183_1017	No	No	No	Yes	No	No	No	No	No	No	No	Yes	No	Moderate
Smits_SA_2017_Science_SRR5763470.NODE_9146_709	No	No	No	Yes	No	No	No	No	No	No	No	Yes	No	Moderate
Smits_SA_2017_Science_SRR5763472.NODE_35562_445	No	No	No	Yes	No	No	No	No	No	No	No	Yes	No	Moderate
Smits_SA_2017_Science_SRR5763472.NODE_6027_1221	No	Yes	No	No	No	No	No	No	No	No	Yes	Yes	No	Moderate
Smits_SA_2017_Science_SRR5763473.NODE_1948_2557	No	No	No	No	No	No	Yes	No	No	No	No	No	No	Moderate
Smits_SA_2017_Science_SRR5763476.NODE_539_4588	No	No	No	No	Yes	No	No	No	No	No	No	No	No	Moderate
Smits_SA_2017_Science_SRR5763477.NODE_41193_418	No	No	Yes	No	No	No	No	No	No	No	Yes	Yes	No	Moderate
Smits_SA_2017_Science_SRR5763477.NODE_9542_868	No	No	No	Yes	No	No	No	No	No	Yes	No	No	No	Moderate
Smits_SA_2017_Science_SRR5763480.NODE_1687_2416	No	Yes	No	No	No	No	No	No	No	Yes	No	Yes	No	Moderate
Smits_SA_2017_Science_SRR5763480.NODE_2459_2011	No	No	No	No	Yes	No	No	No	No	No	No	No	No	Moderate
Vatanen_T_2016_Cell_SRR4305530.NODE_170_26392	No	No	No	Yes	No	No	No	No	No	No	No	No	No	Moderate
Xie_HL_2016_CS_37394.C163844_1_164	No	No	Yes	No	No	No	No	No	No	No	Yes	Yes	No	Moderate
Zeller_G_2014_MSB_CCIS11354283ST-4-0.NODE_16_230593	No	No	No	No	Yes	No	No	No	No	No	Yes	No	No	Moderate
Zeller_G_2014_MSB_CCIS11354283ST-4-0.NODE_192_72734	No	No	No	No	Yes	No	No	No	No	No	No	No	No	Moderate
Zeller_G_2014_MSB_CCIS11354283ST-4-0.NODE_327_53116	No	No	No	No	Yes	No	No	No	No	No	No	No	No	Moderate
Zeller_G_2014_MSB_CCIS11354283ST-4-0.NODE_502_39633	No	No	No	Yes	No	No	No	No	No	No	No	No	No	Moderate
Zeller_G_2014_MSB_CCIS11362406ST-4-0.NODE_94_124737	No	No	No	Yes	No	No	No	Yes	No	No	No	No	No	Moderate
Zeller_G_2014_MSB_CCIS12656533ST-4-0.NODE_55_132509	No	No	No	No	Yes	No	No	No	No	No	Yes	No	No	Moderate
Zeller_G_2014_MSB_CCIS20795251ST-4-0.NODE_83_111193	No	No	No	No	Yes	No	No	No	No	No	Yes	No	No	Moderate
Zeller_G_2014_MSB_CCIS20795251ST-4-0.NODE_90_109168	No	No	No	No	Yes	No	No	Yes	No	No	Yes	No	No	Moderate
Zeller_G_2014_MSB_CCIS21126322ST-4-0.NODE_10_231840	No	No	No	No	Yes	No	No	No	No	No	Yes	No	No	Moderate
Zeller_G_2014_MSB_CCIS22416007ST-4-0.NODE_51163_757	No	No	No	Yes	No	No	No	No	Yes	No	No	Yes	No	Moderate
Zeller_G_2014_MSB_CCIS27304052ST-3-0.NODE_21_120274	No	No	No	No	Yes	No	No	No	No	No	No	No	No	Moderate
Zeller_G_2014_MSB_CCIS36797902ST-4-0.NODE_52_153299	No	No	No	Yes	No	No	No	No	No	No	No	No	No	Moderate
Zeller_G_2014_MSB_CCIS38765456ST-20-0.NODE_7_307605	No	No	No	No	Yes	No	No	No	No	No	Yes	No	No	Moderate
Zeller_G_2014_MSB_CCIS41806458ST-4-0.NODE_1_544666	No	No	No	No	Yes	No	No	No	No	No	Yes	No	No	Moderate
Zeller_G_2014_MSB_CCIS45793747ST-4-0.NODE_7971_5271	No	No	No	Yes	No	No	No	No	No	Yes	No	No	Yes	Moderate
Zeller_G_2014_MSB_CCIS48579360ST-4-0.NODE_17671_1024	No	No	No	Yes	No	No	No	No	No	No	No	Yes	No	Moderate
Zeller_G_2014_MSB_CCIS50471204ST-4-0.NODE_275_89235	No	No	No	Yes	No	No	No	No	No	No	No	No	No	Moderate
Zeller_G_2014_MSB_CCIS52234160ST-4-0.NODE_453_31753	No	No	No	No	Yes	No	No	No	No	No	No	No	No	Moderate
Zeller_G_2014_MSB_CCIS53355328ST-4-0.NODE_143_52849	No	No	No	Yes	No	No	No	No	No	No	No	No	No	Moderate
Zeller_G_2014_MSB_CCIS53355328ST-4-0.NODE_19_146655	No	No	No	Yes	No	No	No	No	No	No	No	No	No	Moderate
Zeller_G_2014_MSB_CCIS53355328ST-4-0.NODE_81_71058	No	No	No	No	Yes	No	No	No	No	No	No	No	No	Moderate
Zeller_G_2014_MSB_CCIS55230578ST-4-0.NODE_58_125283	No	No	No	No	Yes	No	No	No	No	No	Yes	No	No	Moderate
Zeller_G_2014_MSB_CCIS55230578ST-4-0.NODE_7_257575	No	No	No	Yes	No	No	No	No	No	No	No	No	No	Moderate
Zeller_G_2014_MSB_CCIS62605362ST-3-0.NODE_18_195900	No	No	No	Yes	No	No	No	No	No	No	No	No	No	Moderate
Zeller_G_2014_MSB_CCIS62605362ST-3-0.NODE_76_117777	No	No	No	No	Yes	No	No	No	No	No	Yes	No	No	Moderate
Zeller_G_2014_MSB_CCIS74726977ST-3-0.NODE_173_67143	No	No	No	No	Yes	No	No	Yes	No	No	No	No	No	Moderate
Zeller_G_2014_MSB_CCIS74726977ST-3-0.NODE_193_64038	No	No	No	No	Yes	No	No	No	No	No	No	No	No	Moderate
Zeller_G_2014_MSB_CCIS78318719ST-4-0.NODE_3270_7548	No	No	No	Yes	No	No	No	No	No	Yes	No	No	Yes	Moderate
Zeller_G_2014_MSB_CCIS78318719ST-4-0.NODE_43553_1048	No	No	Yes	No	No	No	No	No	No	No	No	No	No	Moderate
Zeller_G_2014_MSB_CCIS78318719ST-4-0.NODE_48207_973	No	No	No	Yes	No	No	No	No	No	Yes	No	Yes	No	Moderate
Zeller_G_2014_MSB_CCIS81710917ST-20-0.NODE_37_197504	No	No	No	Yes	No	No	No	No	No	No	No	No	No	Moderate
Zeller_G_2014_MSB_CCIS81887263ST-4-0.NODE_29_213517	No	No	No	Yes	No	No	No	Yes	No	No	No	No	No	Moderate
Zeller_G_2014_MSB_CCIS81887263ST-4-0.NODE_81_147051	No	No	No	No	Yes	No	No	No	No	No	No	No	No	Moderate
Zeller_G_2014_MSB_CCIS87116798ST-4-0.NODE_1_338566	No	No	No	No	Yes	No	No	No	No	No	Yes	No	No	Moderate
Zeller_G_2014_MSB_CCIS95409808ST-4-0.NODE_6_358434	No	No	No	No	Yes	No	No	No	No	No	Yes	No	No	Moderate
Zeller_G_2014_MSB_CCIS95409808ST-4-0.NODE_8_330241	No	No	No	No	Yes	No	No	No	No	No	Yes	No	No	Moderate
Zeller_G_2014_MSB_CCMD86114146ST-21-0.NODE_1230_21651	No	No	No	Yes	No	No	No	No	No	No	No	No	No	Moderate
Zhang_X_2015_NM_ERR589510.NODE_1061_19125	No	No	No	Yes	No	No	No	No	No	No	No	No	No	Moderate
Zhang_X_2015_NM_ERR589740.NODE_10145_4318	No	No	No	No	Yes	No	No	No	No	No	No	No	No	Moderate
Zhang_X_2015_NM_ERR589769.NODE_358_69717	No	No	No	No	Yes	No	No	No	No	No	Yes	No	No	Moderate
Zhang_X_2015_NM_ERR589769.NODE_64_188512	No	No	No	No	Yes	No	No	No	No	No	Yes	No	No	Moderate
Zhang_X_2015_NM_ERR589826.NODE_108_95751	No	No	No	Yes	No	No	No	No	No	No	No	No	No	Moderate
Zhang_X_2015_NM_ERR589826.NODE_13_235790	No	No	No	No	Yes	No	No	No	No	No	Yes	No	No	Moderate
Zhang_X_2015_NM_ERR589826.NODE_528_42671	No	No	No	No	Yes	No	No	No	No	No	Yes	No	No	Moderate
Zhang_X_2015_NM_ERR589826.NODE_809_32070	No	No	No	No	Yes	No	No	Yes	No	No	No	No	No	Moderate
Zhang_X_2015_NM_ERR589874.NODE_175_94802	No	No	No	No	Yes	No	No	No	No	No	No	No	No	Moderate
Xie_HL_2016_CS_35505.scaffold12573_4_20017	No	No	No	No	Yes	No	No	Yes	No	No	Yes	No	No	Moderate
Xie_HL_2016_CS_35519.scaffold64100_3_1600	No	No	No	No	Yes	No	No	No	No	No	No	No	No	Moderate
Xie_HL_2016_CS_35519.scaffold64100_4_14291	No	No	No	No	Yes	No	No	Yes	No	No	No	No	No	Moderate
Xie_HL_2016_CS_35520.scaffold72621_1_165	No	No	Yes	No	No	No	No	No	No	No	No	Yes	No	Moderate
Xie_HL_2016_CS_35562.scaffold18486_5_31314	No	No	No	No	Yes	No	No	Yes	No	No	No	No	No	Moderate
Xie_HL_2016_CS_35562.scaffold91553_1_118173	No	No	No	Yes	No	No	No	No	No	No	No	No	No	Moderate
Xie_HL_2016_CS_35654.scaffold109994_1_65294	No	No	No	No	Yes	No	No	No	No	No	No	No	No	Moderate
Xie_HL_2016_CS_35654.scaffold26407_1_142886	No	No	No	No	Yes	No	No	No	No	No	Yes	No	No	Moderate
Xie_HL_2016_CS_35707.scaffold22361_5_48060	No	No	No	No	Yes	No	No	No	No	No	No	No	No	Moderate
Xie_HL_2016_CS_35707.scaffold87213_1_16350	No	No	No	No	Yes	No	No	No	No	No	No	No	No	Moderate
Xie_HL_2016_CS_35989.scaffold11518_2_83151	No	No	No	No	Yes	No	No	Yes	No	No	Yes	No	No	Moderate
Xie_HL_2016_CS_35989.scaffold115395_1_103110	No	No	No	No	Yes	No	No	No	No	No	No	No	No	Moderate
Xie_HL_2016_CS_35992.scaffold108499_1_31010	No	No	No	No	Yes	No	No	Yes	No	No	No	No	No	Moderate
Xie_HL_2016_CS_35999.scaffold11746_1_234362	No	No	No	No	Yes	No	No	No	No	No	Yes	No	No	Moderate
Xie_HL_2016_CS_36012.scaffold73653_1_218529	No	No	No	No	Yes	No	No	No	No	No	Yes	No	No	Moderate
Xie_HL_2016_CS_36012.scaffold78329_1_143849	No	No	No	Yes	No	No	No	No	No	No	No	No	No	Moderate
Xie_HL_2016_CS_36057.scaffold45820_1_1039	No	No	No	Yes	No	No	No	No	No	No	No	No	No	Moderate
Xie_HL_2016_CS_36057.scaffold70675_3_836	No	Yes	No	No	No	No	No	No	No	No	No	Yes	No	Moderate
Xie_HL_2016_CS_36116.scaffold68433_1_33775	No	No	No	No	No	Yes	No	Yes	No	No	No	No	No	Moderate
Xie_HL_2016_CS_36439.scaffold95026_1_238818	No	No	No	No	Yes	No	No	No	No	No	Yes	No	No	Moderate
Xie_HL_2016_CS_36521.scaffold102867_1_87990	No	No	No	No	Yes	No	No	No	No	No	No	No	No	Moderate
Xie_HL_2016_CS_36521.scaffold575_2_172204	Yes	No	No	No	No	No	No	No	No	No	No	No	No	Moderate
Xie_HL_2016_CS_36522.scaffold8016_1_242836	No	No	No	No	Yes	No	No	No	No	No	Yes	No	No	Moderate
Xie_HL_2016_CS_36695.scaffold22866_1_134501	No	No	No	No	Yes	No	No	No	No	No	No	No	No	Moderate
Xie_HL_2016_CS_36695.scaffold43673_2_166333	No	No	No	Yes	No	No	No	No	No	No	No	No	No	Moderate
Xie_HL_2016_CS_37097.scaffold6951_2_131078	No	No	No	No	Yes	No	No	No	No	No	Yes	No	No	Moderate
Xie_HL_2016_CS_37097.scaffold90813_1_185793	No	No	No	No	Yes	No	No	No	No	No	Yes	No	No	Moderate
Xie_HL_2016_CS_37101.scaffold13180_1_52865	No	No	No	Yes	No	No	No	No	No	No	No	No	No	Moderate
Xie_HL_2016_CS_37101.scaffold48514_1_150616	No	No	No	Yes	No	No	No	No	No	No	No	No	No	Moderate
Xie_HL_2016_CS_37137.scaffold72457_2_128350	No	No	No	No	Yes	No	No	No	No	No	Yes	No	No	Moderate
Xie_HL_2016_CS_37137.scaffold95383_1_73318	No	No	No	No	Yes	No	No	Yes	No	No	No	No	No	Moderate
Xie_HL_2016_CS_37138.scaffold109187_1_42849	No	No	No	No	No	Yes	No	Yes	No	No	No	No	No	Moderate
Xie_HL_2016_CS_37138.scaffold74598_2_47446	No	No	No	No	Yes	No	No	No	No	No	No	No	No	Moderate
Xie_HL_2016_CS_37181.scaffold24829_2_101963	No	No	No	Yes	No	No	No	No	No	No	No	No	No	Moderate
Xie_HL_2016_CS_37181.scaffold24843_1_218124	No	No	No	No	Yes	No	No	No	No	No	Yes	No	No	Moderate
Xie_HL_2016_CS_37182.scaffold3168_3_76993	No	No	No	No	Yes	No	No	No	No	No	No	No	No	Moderate
Xie_HL_2016_CS_37182.scaffold33247_1_143276	No	No	No	Yes	No	No	No	No	No	No	No	No	No	Moderate
Xie_HL_2016_CS_37182.scaffold59411_1_65718	Yes	No	No	No	No	No	No	No	No	No	No	No	No	Moderate
Xie_HL_2016_CS_37192.scaffold119884_1_7559	No	No	No	No	Yes	No	No	Yes	No	No	Yes	No	Yes	Moderate
Xie_HL_2016_CS_37201.scaffold24511_1_212110	No	No	No	No	Yes	No	No	No	No	No	Yes	No	No	Moderate
Xie_HL_2016_CS_37201.scaffold40867_1_96399	No	No	No	No	Yes	No	No	No	No	No	No	No	No	Moderate
Xie_HL_2016_CS_37203.scaffold61936_1_2556	No	No	No	Yes	No	No	No	No	No	No	No	No	No	Moderate
Xie_HL_2016_CS_37208.scaffold118595_1_73168	No	No	No	No	Yes	No	No	No	No	No	No	No	No	Moderate
Xie_HL_2016_CS_37287.scaffold27624_1_65757	No	No	No	Yes	No	No	No	Yes	No	No	No	No	No	Moderate
Xie_HL_2016_CS_37287.scaffold98187_1_155775	No	No	No	No	Yes	No	No	No	No	No	Yes	No	No	Moderate
Xie_HL_2016_CS_37316.scaffold77520_1_216215	No	No	No	No	Yes	No	No	No	No	No	Yes	No	No	Moderate
Xie_HL_2016_CS_37316.scaffold91326_1_190725	No	No	No	No	Yes	No	No	No	No	No	Yes	No	No	Moderate
Xie_HL_2016_CS_37322.scaffold80583_1_26677	No	No	No	Yes	No	No	No	No	No	No	No	No	No	Moderate
Xie_HL_2016_CS_37322.scaffold9571_1_1034	No	No	No	No	Yes	No	No	No	No	No	No	Yes	No	Moderate
Xie_HL_2016_CS_37331.scaffold122191_1_98248	No	No	No	No	Yes	No	No	No	No	No	Yes	No	No	Moderate
Xie_HL_2016_CS_37331.scaffold122253_1_107079	No	No	No	No	Yes	No	No	Yes	No	No	No	No	No	Moderate
Xie_HL_2016_CS_37331.scaffold8280_1_127732	No	No	No	No	Yes	No	No	No	No	No	No	No	No	Moderate
Xie_HL_2016_CS_37753.scaffold54616_1_109361	No	No	No	No	Yes	No	No	No	No	No	Yes	No	No	Moderate
Xie_HL_2016_CS_37829.scaffold35971_7_3324	No	No	No	No	Yes	No	No	Yes	No	No	No	No	Yes	Moderate
HMP.SRS023914.scaffold102073_1_1136	No	No	No	Yes	No	No	No	No	No	No	No	No	No	Moderate
IMG|GCA_003964135.1	No	No	No	No	Yes	No	No	No	Yes	Yes	Yes	Yes	No	Moderate
provir|Zhang_X_2015_NM_ERR589769.NODE_33_246659_1	No	No	No	No	Yes	No	No	Yes	No	No	No	No	Yes	Moderate
provir|Zhang_X_2015_NM_ERR589826.NODE_22_185670_1	No	No	No	No	Yes	No	No	Yes	No	No	No	No	No	Moderate
provir|Xie_HL_2016_CS_37292.scaffold94907_1_15944_1	No	No	No	No	Yes	No	No	No	No	No	No	Yes	Yes	Moderate
Feng_Q_2015_NC_ERR688567.NODE_6_356251	No	No	No	No	Yes	No	No	Yes	No	No	Yes	No	No	Moderate
Feng_Q_2015_NC_ERR688569.NODE_34_181591	No	No	No	No	Yes	No	No	No	No	No	No	No	No	Moderate
Feng_Q_2015_NC_ERR688610.NODE_3_496081	No	No	No	No	Yes	No	No	No	No	No	Yes	No	No	Moderate
Feng_Q_2015_NC_ERR688618.NODE_5_518151	No	No	No	No	Yes	No	No	No	No	No	Yes	No	No	Moderate
Feng_Q_2015_NC_ERR688632.NODE_22_179180	No	No	No	No	Yes	No	No	Yes	No	No	No	No	No	Moderate
Rampelli_S_2020_mSystems_SRR9654982.NODE_1152_10512	No	No	No	No	Yes	No	No	No	No	No	No	No	Yes	Moderate
Rampelli_S_2020_mSystems_SRR9654990.NODE_6_254958	No	No	No	No	Yes	No	No	Yes	No	No	No	No	No	Moderate
Zeller_G_2014_MSB_CCIS41806458ST-4-0.NODE_2_497964	No	No	No	No	Yes	No	No	Yes	No	No	Yes	No	No	Moderate
Zeller_G_2014_MSB_CCIS55230578ST-4-0.NODE_93_103211	No	No	No	No	Yes	No	No	No	No	No	No	No	No	Moderate
Zeller_G_2014_MSB_CCIS95409808ST-4-0.NODE_938_27674	No	No	No	No	Yes	No	No	Yes	No	No	No	No	No	Moderate
Zhang_X_2015_NM_ERR589874.NODE_1_560083	Yes	No	No	No	No	No	No	No	No	No	Yes	No	No	Moderate
HMP.763698834.contig46144_772	No	No	No	No	No	No	No	No	No	No	Yes	Yes	No	Moderate
Feng_Q_2015_NC_ERR688525.NODE_40_157640	No	No	No	No	No	No	No	Yes	No	No	Yes	No	No	Moderate
Feng_Q_2015_NC_ERR688547.NODE_2052_12627	No	No	No	No	No	No	No	Yes	No	No	Yes	No	Yes	Moderate
Feng_Q_2015_NC_ERR688547.NODE_731_25604	No	No	No	No	No	No	No	Yes	No	No	Yes	No	No	Moderate
Feng_Q_2015_NC_ERR688555.NODE_117_68535	No	No	No	No	No	No	No	Yes	No	No	Yes	No	No	Moderate
Feng_Q_2015_NC_ERR688589.NODE_26_209350	No	No	No	No	No	No	No	Yes	No	No	Yes	No	No	Moderate
Rampelli_S_2015_CB_SRR1930134.NODE_36560_455	No	No	No	No	No	No	No	No	No	Yes	Yes	No	No	Moderate
Rampelli_S_2020_mSystems_SRR9654987.NODE_129473_407	No	No	No	No	No	No	No	No	No	Yes	No	Yes	No	Moderate
Rampelli_S_2020_mSystems_SRR9654990.NODE_29_129282	No	No	No	No	No	No	No	Yes	Yes	No	Yes	Yes	No	Moderate
Rampelli_S_2020_mSystems_SRR9654991.NODE_2984_5877	No	No	No	No	No	No	No	No	No	No	No	Yes	Yes	Moderate
Rampelli_S_2020_mSystems_SRR9655005.NODE_62241_546	No	No	No	No	No	No	No	No	No	Yes	Yes	Yes	No	Moderate
Rampelli_S_2020_mSystems_SRR9655008.NODE_40_125340	No	No	No	No	No	No	No	Yes	No	No	Yes	No	No	Moderate
Rampelli_S_2020_mSystems_SRR9655017.NODE_33_117332	No	No	No	No	No	No	No	Yes	No	No	Yes	No	No	Moderate
Rampelli_S_2020_mSystems_SRR9655024.NODE_1819_8676	No	No	No	No	No	No	No	No	No	Yes	Yes	No	No	Moderate
Rampelli_S_2020_mSystems_SRR9655025.NODE_250_33271	No	No	No	No	No	No	No	Yes	No	No	Yes	No	No	Moderate
Rampelli_S_2020_mSystems_SRR9655025.NODE_670_15776	No	No	No	No	No	No	No	Yes	No	No	Yes	No	Yes	Moderate
Smits_SA_2017_Science_SRR5763450.NODE_137108_379	No	No	No	No	No	No	No	No	No	Yes	No	Yes	No	Moderate
Smits_SA_2017_Science_SRR5763463.NODE_119981_254	No	No	No	No	No	No	No	No	No	Yes	No	Yes	No	Moderate
Smits_SA_2017_Science_SRR5763463.NODE_60958_330	No	No	No	No	No	No	No	No	No	Yes	Yes	Yes	No	Moderate
Smits_SA_2017_Science_SRR5763470.NODE_1922_2313	No	No	No	No	No	No	No	No	No	No	Yes	Yes	No	Moderate
Zeller_G_2014_MSB_CCIS25399172ST-4-0.NODE_177014_301	No	No	No	No	No	No	No	No	No	No	Yes	Yes	No	Moderate
Zeller_G_2014_MSB_CCIS44757994ST-4-0.NODE_145074_341	No	No	No	No	No	No	No	No	No	No	Yes	Yes	No	Moderate
Zeller_G_2014_MSB_CCIS44757994ST-4-0.NODE_168424_306	No	No	No	No	No	No	No	No	No	Yes	No	Yes	No	Moderate
Zeller_G_2014_MSB_CCIS48579360ST-4-0.NODE_27116_774	No	No	No	No	No	No	No	No	No	Yes	Yes	Yes	No	Moderate
Zeller_G_2014_MSB_CCIS81710917ST-20-0.NODE_249_79730	No	No	No	No	No	No	No	Yes	No	No	Yes	No	No	Moderate
Zeller_G_2014_MSB_CCIS95409808ST-4-0.NODE_103_111920	No	No	No	No	No	No	No	Yes	No	No	Yes	No	No	Moderate
Zeller_G_2014_MSB_CCMD14479708ST-21-0.NODE_63193_554	No	No	No	No	No	No	No	No	No	Yes	No	Yes	No	Moderate
Zhang_X_2015_NM_ERR589543.NODE_19984_2370	No	No	No	No	No	No	No	No	No	No	No	Yes	Yes	Moderate
Zhang_X_2015_NM_ERR589561.NODE_30715_1433	No	No	No	No	No	No	No	No	No	No	Yes	Yes	No	Moderate
Xie_HL_2016_CS_35519.scaffold64100_1_11820	No	No	No	No	No	No	No	Yes	Yes	No	No	No	No	Moderate
Xie_HL_2016_CS_35990.scaffold127790_3_52045	No	No	No	No	No	No	No	Yes	No	No	No	Yes	No	Moderate
Xie_HL_2016_CS_36006.scaffold34187_1_107241	No	No	No	No	No	No	No	Yes	No	No	Yes	No	No	Moderate
Xie_HL_2016_CS_36439.scaffold1124_3_42294	No	No	No	No	No	No	No	No	Yes	No	Yes	Yes	No	Moderate
Xie_HL_2016_CS_36667.scaffold131288_1_1450	No	No	No	No	No	No	No	No	No	No	Yes	Yes	No	Moderate
Xie_HL_2016_CS_37209.scaffold20939_1_54182	No	No	No	No	No	No	No	Yes	No	No	Yes	No	No	Moderate
Xie_HL_2016_CS_37254.scaffold24120_1_80044	No	No	No	No	No	No	No	Yes	No	No	Yes	No	No	Moderate
Xie_HL_2016_CS_37264.scaffold21787_4_77174	No	No	No	No	No	No	No	Yes	No	No	Yes	No	No	Moderate
Xie_HL_2016_CS_37337.scaffold129984_1_29000	No	No	No	No	No	No	No	Yes	No	No	Yes	No	No	Moderate
HMP.SRS048870.scaffold37535_1_24492	No	No	No	No	No	No	No	Yes	No	No	Yes	No	No	Moderate
Rampelli_S_2020_mSystems_SRR9654975.NODE_4_205828	No	No	No	No	No	No	No	Yes	No	No	Yes	No	No	Moderate
HMP.764062976.contig18993_126298	No	No	No	No	No	No	No	No	No	No	Yes	No	No	Low
HMP.158013734.contig105867_751	No	No	No	No	No	No	No	No	No	No	No	Yes	No	Low
HMP.370027359.contig207374_1117	No	No	No	No	No	No	No	No	No	No	No	Yes	No	Low
HMP.158033964.contig10010_3151	No	No	No	No	No	No	No	No	No	No	No	No	Yes	Low
HMP.764083206.contig142169_8441	No	No	No	No	No	No	No	No	No	No	Yes	No	No	Low
HMP.764083206.contig147318_6113	No	No	No	No	No	No	No	No	No	No	No	No	Yes	Low
Feng_Q_2015_NC_ERR688506.NODE_401_57634	No	No	No	No	No	No	No	No	No	No	Yes	No	No	Low
Feng_Q_2015_NC_ERR688506.NODE_712_37929	No	No	No	No	No	No	No	No	No	No	Yes	No	No	Low
Feng_Q_2015_NC_ERR688517.NODE_116_97804	No	No	No	No	No	No	No	No	No	No	Yes	No	No	Low
Feng_Q_2015_NC_ERR688517.NODE_3_335063	No	No	No	No	No	No	No	No	No	No	Yes	No	No	Low
Feng_Q_2015_NC_ERR688517.NODE_40_158718	No	No	No	No	No	No	No	No	No	No	Yes	No	No	Low
Feng_Q_2015_NC_ERR688525.NODE_14_257992	No	No	No	No	No	No	No	No	No	No	Yes	No	No	Low
Feng_Q_2015_NC_ERR688525.NODE_164_86174	No	No	No	No	No	No	No	No	No	No	Yes	No	No	Low
Feng_Q_2015_NC_ERR688525.NODE_79_122797	No	No	No	No	No	No	No	No	No	No	Yes	No	No	Low
Feng_Q_2015_NC_ERR688547.NODE_109_79908	No	No	No	No	No	No	No	No	No	No	Yes	No	No	Low
Feng_Q_2015_NC_ERR688555.NODE_27_145559	No	No	No	No	No	No	No	No	No	No	Yes	No	No	Low
Feng_Q_2015_NC_ERR688555.NODE_324_37017	No	No	No	No	No	No	No	No	No	No	Yes	No	No	Low
Feng_Q_2015_NC_ERR688555.NODE_95_78185	No	No	No	No	No	No	No	No	No	No	Yes	No	No	Low
Feng_Q_2015_NC_ERR688556.NODE_11_243924	No	No	No	No	No	No	No	No	No	No	Yes	No	No	Low
Feng_Q_2015_NC_ERR688558.NODE_46_155326	No	No	No	No	No	No	No	No	No	No	Yes	No	No	Low
Feng_Q_2015_NC_ERR688558.NODE_8_356872	No	No	No	No	No	No	No	No	No	No	Yes	No	No	Low
Feng_Q_2015_NC_ERR688564.NODE_124_96826	No	No	No	No	No	No	No	No	No	No	Yes	No	No	Low
Feng_Q_2015_NC_ERR688564.NODE_132_95137	No	No	No	No	No	No	No	No	No	No	Yes	No	No	Low
Feng_Q_2015_NC_ERR688564.NODE_188_84854	No	No	No	No	No	No	No	No	No	No	Yes	No	No	Low
Feng_Q_2015_NC_ERR688564.NODE_36_168274	No	No	No	No	No	No	No	No	No	No	Yes	No	No	Low
Feng_Q_2015_NC_ERR688564.NODE_589_40354	No	No	No	No	No	No	No	No	No	No	Yes	No	No	Low
Feng_Q_2015_NC_ERR688567.NODE_103_94083	No	No	No	No	No	No	No	No	No	No	Yes	No	No	Low
Feng_Q_2015_NC_ERR688567.NODE_107_91730	No	No	No	No	No	No	No	No	No	No	Yes	No	No	Low
Feng_Q_2015_NC_ERR688567.NODE_120_87774	No	No	No	No	No	No	No	No	No	No	Yes	No	No	Low
Feng_Q_2015_NC_ERR688567.NODE_352_44489	No	No	No	No	No	No	No	No	No	No	Yes	No	No	Low
Feng_Q_2015_NC_ERR688567.NODE_49_144613	No	No	No	No	No	No	No	No	No	No	Yes	No	No	Low
Feng_Q_2015_NC_ERR688567.NODE_92_98026	No	No	No	No	No	No	No	No	No	No	Yes	No	No	Low
Feng_Q_2015_NC_ERR688567.NODE_96_97017	No	No	No	No	No	No	No	No	No	No	Yes	No	No	Low
Feng_Q_2015_NC_ERR688569.NODE_24_224744	No	No	No	No	No	No	No	No	No	No	Yes	No	No	Low
Feng_Q_2015_NC_ERR688569.NODE_274_58266	No	No	No	No	No	No	No	No	No	No	Yes	No	No	Low
Feng_Q_2015_NC_ERR688569.NODE_2_530353	No	No	No	No	No	No	No	No	No	No	Yes	No	No	Low
Feng_Q_2015_NC_ERR688569.NODE_59_138225	No	No	No	No	No	No	No	No	No	No	Yes	No	No	Low
Feng_Q_2015_NC_ERR688580.NODE_71_98157	No	No	No	No	No	No	No	No	No	No	Yes	No	No	Low
Feng_Q_2015_NC_ERR688585.NODE_65_76082	No	No	No	No	No	No	No	No	No	No	Yes	No	No	Low
Feng_Q_2015_NC_ERR688589.NODE_37_178501	No	No	No	No	No	No	No	No	No	No	Yes	No	No	Low
Feng_Q_2015_NC_ERR688589.NODE_52_150807	No	No	No	No	No	No	No	No	No	No	Yes	No	No	Low
Feng_Q_2015_NC_ERR688589.NODE_61_134781	No	No	No	No	No	No	No	No	No	No	Yes	No	No	Low
Feng_Q_2015_NC_ERR688592.NODE_149_84504	No	No	No	No	No	No	No	No	No	No	Yes	No	No	Low
Feng_Q_2015_NC_ERR688592.NODE_190_74602	No	No	No	No	No	No	No	No	No	No	Yes	No	No	Low
Feng_Q_2015_NC_ERR688593.NODE_61_106133	No	No	No	No	No	No	No	No	No	No	Yes	No	No	Low
Feng_Q_2015_NC_ERR688605.NODE_11_256862	No	No	No	No	No	No	No	No	No	No	Yes	No	No	Low
Feng_Q_2015_NC_ERR688605.NODE_12_251688	No	No	No	No	No	No	No	No	No	No	Yes	No	No	Low
Feng_Q_2015_NC_ERR688610.NODE_14_279815	No	No	No	No	No	No	No	No	No	No	Yes	No	No	Low
Feng_Q_2015_NC_ERR688611.NODE_136_84245	No	No	No	No	No	No	No	No	No	No	Yes	No	No	Low
Feng_Q_2015_NC_ERR688611.NODE_169_75697	No	No	No	No	No	No	No	No	No	No	Yes	No	No	Low
Feng_Q_2015_NC_ERR688618.NODE_109_124524	No	No	No	No	No	No	No	No	No	No	Yes	No	No	Low
Feng_Q_2015_NC_ERR688618.NODE_12_352307	No	No	No	No	No	No	No	No	No	No	Yes	No	No	Low
Feng_Q_2015_NC_ERR688618.NODE_3_536695	No	No	No	No	No	No	No	No	No	No	Yes	No	No	Low
Feng_Q_2015_NC_ERR688623.NODE_137_87382	No	No	No	No	No	No	No	No	No	No	Yes	No	No	Low
Feng_Q_2015_NC_ERR688624.NODE_117_99870	No	No	No	No	No	No	No	No	No	No	Yes	No	No	Low
Feng_Q_2015_NC_ERR688624.NODE_13_239271	No	No	No	No	No	No	No	No	No	No	Yes	No	No	Low
Feng_Q_2015_NC_ERR688624.NODE_176_83618	No	No	No	No	No	No	No	No	No	No	Yes	No	No	Low
Feng_Q_2015_NC_ERR688624.NODE_247_68574	No	No	No	No	No	No	No	No	No	No	Yes	No	No	Low
Feng_Q_2015_NC_ERR688626.NODE_21_215262	No	No	No	No	No	No	No	No	No	No	Yes	No	No	Low
Feng_Q_2015_NC_ERR688626.NODE_24_209135	No	No	No	No	No	No	No	No	No	No	Yes	No	No	Low
Feng_Q_2015_NC_ERR688626.NODE_299_57664	No	No	No	No	No	No	No	No	No	No	Yes	No	No	Low
Feng_Q_2015_NC_ERR688626.NODE_314_55127	No	No	No	No	No	No	No	No	No	No	Yes	No	No	Low
Feng_Q_2015_NC_ERR688626.NODE_50_139189	No	No	No	No	No	No	No	No	No	No	Yes	No	No	Low
Feng_Q_2015_NC_ERR688627.NODE_510_33615	No	No	No	No	No	No	No	No	No	No	Yes	No	No	Low
Feng_Q_2015_NC_ERR688632.NODE_10_226415	No	No	No	No	No	No	No	No	No	No	Yes	No	No	Low
Feng_Q_2015_NC_ERR688632.NODE_253_55532	No	No	No	No	No	No	No	No	No	No	Yes	No	No	Low
Feng_Q_2015_NC_ERR688632.NODE_28_165749	No	No	No	No	No	No	No	No	No	No	Yes	No	No	Low
Feng_Q_2015_NC_ERR688632.NODE_56_124711	No	No	No	No	No	No	No	No	No	No	Yes	No	No	Low
Feng_Q_2015_NC_ERR688639.NODE_155594_295	No	No	No	No	No	No	No	No	No	No	No	Yes	No	Low
Feng_Q_2015_NC_ERR688642.NODE_74_174533	No	No	No	No	No	No	No	No	No	No	Yes	No	No	Low
Feng_Q_2015_NC_ERR688642.NODE_93_154348	No	No	No	No	No	No	No	No	No	No	Yes	No	No	Low
Feng_Q_2015_NC_ERR688644.NODE_352_35411	No	No	No	No	No	No	No	No	No	No	Yes	No	No	Low
Feng_Q_2015_NC_ERR710424.NODE_311_59590	No	No	No	No	No	No	No	No	No	No	Yes	No	No	Low
Feng_Q_2015_NC_ERR710424.NODE_385_50732	No	No	No	No	No	No	No	No	No	No	Yes	No	No	Low
Feng_Q_2015_NC_ERR710432.NODE_62_151820	No	No	No	No	No	No	No	No	No	No	Yes	No	No	Low
Rampelli_S_2015_CB_SRR1930134.NODE_124673_287	No	No	No	No	No	No	No	No	No	No	No	Yes	No	Low
Rampelli_S_2020_mSystems_SRR9654973.NODE_143_53475	No	No	No	No	No	No	No	No	No	No	Yes	No	No	Low
Rampelli_S_2020_mSystems_SRR9654973.NODE_1_411137	No	No	No	No	No	No	No	No	No	No	Yes	No	No	Low
Rampelli_S_2020_mSystems_SRR9654973.NODE_21_168004	No	No	No	No	No	No	No	No	No	No	Yes	No	No	Low
Rampelli_S_2020_mSystems_SRR9654973.NODE_3_367794	No	No	No	No	No	No	No	No	No	No	Yes	No	No	Low
Rampelli_S_2020_mSystems_SRR9654973.NODE_86_81508	No	No	No	No	No	No	No	No	No	No	Yes	No	No	Low
Rampelli_S_2020_mSystems_SRR9654974.NODE_147_50958	No	No	No	No	No	No	No	No	No	No	Yes	No	No	Low
Rampelli_S_2020_mSystems_SRR9654974.NODE_26_136513	No	No	No	No	No	No	No	No	No	No	Yes	No	No	Low
Rampelli_S_2020_mSystems_SRR9654974.NODE_42_112449	No	No	No	No	No	No	No	No	No	No	Yes	No	No	Low
Rampelli_S_2020_mSystems_SRR9654974.NODE_54_98633	No	No	No	No	No	No	No	No	No	No	Yes	No	No	Low
Rampelli_S_2020_mSystems_SRR9654974.NODE_57434_495	No	No	No	No	No	No	No	No	No	No	No	Yes	No	Low
Rampelli_S_2020_mSystems_SRR9654974.NODE_68_87551	No	No	No	No	No	No	No	No	No	No	Yes	No	No	Low
Rampelli_S_2020_mSystems_SRR9654975.NODE_67_55468	No	No	No	No	No	No	No	No	No	No	Yes	No	No	Low
Rampelli_S_2020_mSystems_SRR9654976.NODE_78426_469	No	No	No	No	No	No	No	No	No	Yes	No	No	No	Low
Rampelli_S_2020_mSystems_SRR9654980.NODE_11_183961	No	No	No	No	No	No	No	No	No	No	Yes	No	No	Low
Rampelli_S_2020_mSystems_SRR9654980.NODE_40_103729	No	No	No	No	No	No	No	No	No	No	Yes	No	No	Low
Rampelli_S_2020_mSystems_SRR9654980.NODE_86_69176	No	No	No	No	No	No	No	No	No	No	Yes	No	No	Low
Rampelli_S_2020_mSystems_SRR9654981.NODE_180437_363	No	No	No	No	No	No	No	No	No	No	No	Yes	No	Low
Rampelli_S_2020_mSystems_SRR9654987.NODE_116718_434	No	No	No	No	No	No	No	No	No	No	No	Yes	No	Low
Rampelli_S_2020_mSystems_SRR9654987.NODE_151527_369	No	No	No	No	No	No	No	No	No	No	No	Yes	No	Low
Rampelli_S_2020_mSystems_SRR9654988.NODE_12_170711	No	No	No	No	No	No	No	No	No	No	Yes	No	No	Low
Rampelli_S_2020_mSystems_SRR9654988.NODE_15_160904	No	No	No	No	No	No	No	No	No	No	Yes	No	No	Low
Rampelli_S_2020_mSystems_SRR9654988.NODE_6_228640	No	No	No	No	No	No	No	No	No	No	Yes	No	No	Low
Rampelli_S_2020_mSystems_SRR9654990.NODE_13_190053	No	No	No	No	No	No	No	No	No	No	Yes	No	No	Low
Rampelli_S_2020_mSystems_SRR9654990.NODE_17_162807	No	No	No	No	No	No	No	No	No	No	Yes	No	No	Low
Rampelli_S_2020_mSystems_SRR9654990.NODE_32_124491	No	No	No	No	No	No	No	Yes	No	No	No	No	No	Low
Rampelli_S_2020_mSystems_SRR9654990.NODE_7_245237	No	No	No	No	No	No	No	No	No	No	Yes	No	No	Low
Rampelli_S_2020_mSystems_SRR9654990.NODE_9_207174	No	No	No	No	No	No	No	No	No	No	Yes	No	No	Low
Rampelli_S_2020_mSystems_SRR9654991.NODE_246_59425	No	No	No	No	No	No	No	No	No	No	Yes	No	No	Low
Rampelli_S_2020_mSystems_SRR9654991.NODE_48_161700	No	No	No	No	No	No	No	No	No	No	Yes	No	No	Low
Rampelli_S_2020_mSystems_SRR9654992.NODE_278442_234	No	No	No	No	No	No	No	No	No	No	No	Yes	No	Low
Rampelli_S_2020_mSystems_SRR9654999.NODE_103_62596	No	No	No	No	No	No	No	No	No	No	Yes	No	No	Low
Rampelli_S_2020_mSystems_SRR9654999.NODE_2_302155	No	No	No	No	No	No	No	No	No	No	Yes	No	No	Low
Rampelli_S_2020_mSystems_SRR9654999.NODE_5_217870	No	No	No	No	No	No	No	No	No	No	Yes	No	No	Low
Rampelli_S_2020_mSystems_SRR9655001.NODE_179801_374	No	No	No	No	No	No	No	No	No	No	No	Yes	No	Low
Rampelli_S_2020_mSystems_SRR9655001.NODE_221191_331	No	No	No	No	No	No	No	No	No	No	No	Yes	No	Low
Rampelli_S_2020_mSystems_SRR9655005.NODE_85124_443	No	No	No	No	No	No	No	No	No	No	No	Yes	No	Low
Rampelli_S_2020_mSystems_SRR9655008.NODE_15_180015	No	No	No	No	No	No	No	No	No	No	Yes	No	No	Low
Rampelli_S_2020_mSystems_SRR9655010.NODE_242758_250	No	No	No	No	No	No	No	No	No	No	No	Yes	No	Low
Rampelli_S_2020_mSystems_SRR9655010.NODE_96723_400	No	No	No	No	No	No	No	No	No	No	No	Yes	No	Low
Rampelli_S_2020_mSystems_SRR9655011.NODE_10_202910	No	No	No	No	No	No	No	No	No	No	Yes	No	No	Low
Rampelli_S_2020_mSystems_SRR9655011.NODE_13_177520	No	No	No	No	No	No	No	No	No	No	Yes	No	No	Low
Rampelli_S_2020_mSystems_SRR9655011.NODE_33_129206	No	No	No	No	No	No	No	No	No	No	Yes	No	No	Low
Rampelli_S_2020_mSystems_SRR9655011.NODE_44_108070	No	No	No	No	No	No	No	No	No	No	Yes	No	No	Low
Rampelli_S_2020_mSystems_SRR9655011.NODE_4_239610	No	No	No	No	No	No	No	No	No	No	Yes	No	No	Low
Rampelli_S_2020_mSystems_SRR9655014.NODE_15_223792	No	No	No	No	No	No	No	No	No	No	Yes	No	No	Low
Rampelli_S_2020_mSystems_SRR9655014.NODE_9_295582	No	No	No	No	No	No	No	No	No	No	Yes	No	No	Low
Rampelli_S_2020_mSystems_SRR9655015.NODE_10_245454	No	No	No	No	No	No	No	No	No	No	Yes	No	No	Low
Rampelli_S_2020_mSystems_SRR9655015.NODE_19_205488	No	No	No	No	No	No	No	No	No	No	Yes	No	No	Low
Rampelli_S_2020_mSystems_SRR9655015.NODE_23_183249	No	No	No	No	No	No	No	No	No	No	Yes	No	No	Low
Rampelli_S_2020_mSystems_SRR9655015.NODE_57_118138	No	No	No	No	No	No	No	No	No	No	Yes	No	No	Low
Rampelli_S_2020_mSystems_SRR9655015.NODE_5_296081	No	No	No	No	No	No	No	No	No	No	Yes	No	No	Low
Rampelli_S_2020_mSystems_SRR9655017.NODE_43_106990	No	No	No	No	No	No	No	No	No	No	Yes	No	No	Low
Rampelli_S_2020_mSystems_SRR9655017.NODE_45_104779	No	No	No	No	No	No	No	No	No	No	Yes	No	No	Low
Rampelli_S_2020_mSystems_SRR9655017.NODE_6_226086	No	No	No	No	No	No	No	No	No	No	Yes	No	No	Low
Rampelli_S_2020_mSystems_SRR9655017.NODE_9_211402	No	No	No	No	No	No	No	No	No	No	Yes	No	No	Low
Rampelli_S_2020_mSystems_SRR9655019.NODE_11_232142	No	No	No	No	No	No	No	No	No	No	Yes	No	No	Low
Rampelli_S_2020_mSystems_SRR9655019.NODE_12_217589	No	No	No	No	No	No	No	No	No	No	Yes	No	No	Low
Rampelli_S_2020_mSystems_SRR9655019.NODE_242546_333	No	No	No	No	No	No	No	No	No	No	No	Yes	No	Low
Rampelli_S_2020_mSystems_SRR9655019.NODE_69_111577	No	No	No	No	No	No	No	No	No	No	Yes	No	No	Low
Rampelli_S_2020_mSystems_SRR9655019.NODE_9_249977	No	No	No	No	No	No	No	No	No	No	Yes	No	No	Low
Rampelli_S_2020_mSystems_SRR9655020.NODE_88024_574	No	No	No	No	No	No	No	No	No	No	No	Yes	No	Low
Rampelli_S_2020_mSystems_SRR9655022.NODE_23_136547	No	No	No	No	No	No	No	No	No	No	Yes	No	No	Low
Rampelli_S_2020_mSystems_SRR9655022.NODE_58_92836	No	No	No	No	No	No	No	No	No	No	Yes	No	No	Low
Rampelli_S_2020_mSystems_SRR9655023.NODE_11_168367	No	No	No	No	No	No	No	No	No	No	Yes	No	No	Low
Rampelli_S_2020_mSystems_SRR9655023.NODE_16_138637	No	No	No	No	No	No	No	No	No	No	Yes	No	No	Low
Rampelli_S_2020_mSystems_SRR9655025.NODE_102_62721	No	No	No	No	No	No	No	No	No	No	Yes	No	No	Low
Rampelli_S_2020_mSystems_SRR9655025.NODE_39_105527	No	No	No	No	No	No	No	No	No	No	Yes	No	No	Low
Rampelli_S_2020_mSystems_SRR9655029.NODE_11_202644	No	No	No	No	No	No	No	No	No	No	Yes	No	No	Low
Rampelli_S_2020_mSystems_SRR9655029.NODE_15_174358	No	No	No	No	No	No	No	No	No	No	Yes	No	No	Low
Rampelli_S_2020_mSystems_SRR9655029.NODE_3_313170	No	No	No	No	No	No	No	No	No	No	Yes	No	No	Low
Rampelli_S_2020_mSystems_SRR9655029.NODE_4_308287	No	No	No	No	No	No	No	No	No	No	Yes	No	No	Low
Rampelli_S_2020_mSystems_SRR9655030.NODE_542_23362	No	No	No	No	No	No	No	Yes	No	No	No	No	No	Low
Smits_SA_2017_Science_SRR5763450.NODE_16289_1216	No	No	No	No	No	No	No	No	No	No	Yes	No	No	Low
Smits_SA_2017_Science_SRR5763450.NODE_19484_1116	No	No	No	No	No	No	No	No	No	No	No	Yes	No	Low
Smits_SA_2017_Science_SRR5763450.NODE_23209_1024	No	No	No	No	No	No	No	No	No	No	No	Yes	No	Low
Smits_SA_2017_Science_SRR5763451.NODE_145629_393	No	No	No	No	No	No	No	No	No	No	No	Yes	No	Low
Smits_SA_2017_Science_SRR5763452.NODE_104759_407	No	No	No	No	No	No	No	No	No	No	No	Yes	No	Low
Smits_SA_2017_Science_SRR5763454.NODE_249243_306	No	No	No	No	No	No	No	No	No	No	No	Yes	No	Low
Smits_SA_2017_Science_SRR5763456.NODE_4255_1046	No	No	No	No	No	No	No	No	No	No	No	Yes	No	Low
Smits_SA_2017_Science_SRR5763456.NODE_4586_1005	No	No	No	No	No	No	No	No	No	No	No	Yes	No	Low
Smits_SA_2017_Science_SRR5763464.NODE_41674_387	No	No	No	No	No	No	No	No	No	No	No	Yes	No	Low
Smits_SA_2017_Science_SRR5763470.NODE_12227_600	No	No	No	No	No	No	No	No	No	No	No	Yes	No	Low
Smits_SA_2017_Science_SRR5763472.NODE_20052_590	No	No	No	No	No	No	No	No	No	No	No	Yes	No	Low
Smits_SA_2017_Science_SRR5763472.NODE_32372_464	No	No	No	No	No	No	No	No	No	No	No	Yes	No	Low
Smits_SA_2017_Science_SRR5763473.NODE_6031_1353	No	No	No	No	No	No	No	No	Yes	No	No	No	No	Low
Smits_SA_2017_Science_SRR5763477.NODE_21926_579	No	No	No	No	No	No	No	No	No	No	Yes	No	No	Low
Smits_SA_2017_Science_SRR5763477.NODE_50753_376	No	No	No	No	No	No	No	No	No	No	No	Yes	No	Low
Smits_SA_2017_Science_SRR5763477.NODE_8416_923	No	No	No	No	No	No	No	No	No	No	No	Yes	No	Low
Smits_SA_2017_Science_SRR5763481.NODE_163837_233	No	No	No	No	No	No	No	No	No	No	No	Yes	No	Low
Vatanen_T_2016_Cell_SRR4408017.NODE_104805_285	No	No	No	No	No	No	No	No	No	No	No	Yes	No	Low
Zeller_G_2014_MSB_CCIS03473770ST-4-0.NODE_1735_11084	No	No	No	No	No	No	No	No	No	No	No	No	Yes	Low
Zeller_G_2014_MSB_CCIS11354283ST-4-0.NODE_187_74473	No	No	No	No	No	No	No	No	No	No	Yes	No	No	Low
Zeller_G_2014_MSB_CCIS11354283ST-4-0.NODE_205_70326	No	No	No	No	No	No	No	No	No	No	Yes	No	No	Low
Zeller_G_2014_MSB_CCIS11362406ST-4-0.NODE_17_238535	No	No	No	No	No	No	No	No	No	No	Yes	No	No	Low
Zeller_G_2014_MSB_CCIS11362406ST-4-0.NODE_201_77477	No	No	No	No	No	No	No	No	No	No	Yes	No	No	Low
Zeller_G_2014_MSB_CCIS12656533ST-4-0.NODE_97_102319	No	No	No	No	No	No	No	No	No	No	Yes	No	No	Low
Zeller_G_2014_MSB_CCIS20795251ST-4-0.NODE_118_96873	No	No	No	No	No	No	No	No	No	No	Yes	No	No	Low
Zeller_G_2014_MSB_CCIS20795251ST-4-0.NODE_136_87609	No	No	No	No	No	No	No	No	No	No	Yes	No	No	Low
Zeller_G_2014_MSB_CCIS20795251ST-4-0.NODE_198_73461	No	No	No	No	No	No	No	No	No	No	Yes	No	No	Low
Zeller_G_2014_MSB_CCIS20795251ST-4-0.NODE_35_185776	No	No	No	No	No	No	No	No	No	No	Yes	No	No	Low
Zeller_G_2014_MSB_CCIS20795251ST-4-0.NODE_44_155580	No	No	No	No	No	No	No	No	No	No	Yes	No	No	Low
Zeller_G_2014_MSB_CCIS21126322ST-4-0.NODE_596_34791	No	No	No	No	No	No	No	Yes	No	No	No	No	No	Low
Zeller_G_2014_MSB_CCIS21278152ST-4-0.NODE_1557_13432	No	No	No	No	No	No	No	No	No	No	Yes	No	No	Low
Zeller_G_2014_MSB_CCIS25399172ST-4-0.NODE_81883_484	No	No	No	No	No	No	No	No	No	No	No	Yes	No	Low
Zeller_G_2014_MSB_CCIS27304052ST-3-0.NODE_5_180589	No	No	No	No	No	No	No	Yes	No	No	No	No	No	Low
Zeller_G_2014_MSB_CCIS32452666ST-4-0.NODE_23024_1874	No	No	No	No	No	No	No	No	No	No	No	Yes	No	Low
Zeller_G_2014_MSB_CCIS33816588ST-4-0.NODE_104_125636	No	No	No	No	No	No	No	No	No	No	Yes	No	No	Low
Zeller_G_2014_MSB_CCIS33816588ST-4-0.NODE_11_281354	No	No	No	No	No	No	No	No	No	No	Yes	No	No	Low
Zeller_G_2014_MSB_CCIS33816588ST-4-0.NODE_127_111595	No	No	No	No	No	No	No	No	No	No	Yes	No	No	Low
Zeller_G_2014_MSB_CCIS33816588ST-4-0.NODE_354_63737	No	No	No	No	No	No	No	No	No	No	Yes	No	No	Low
Zeller_G_2014_MSB_CCIS33816588ST-4-0.NODE_43_180406	No	No	No	No	No	No	No	No	No	No	Yes	No	No	Low
Zeller_G_2014_MSB_CCIS38765456ST-20-0.NODE_319_58592	No	No	No	No	No	No	No	No	No	No	Yes	No	No	Low
Zeller_G_2014_MSB_CCIS41222843ST-4-0.NODE_243_73151	No	No	No	No	No	No	No	No	No	No	Yes	No	No	Low
Zeller_G_2014_MSB_CCIS41222843ST-4-0.NODE_24_238085	No	No	No	No	No	No	No	No	No	No	Yes	No	No	Low
Zeller_G_2014_MSB_CCIS41222843ST-4-0.NODE_368_55544	No	No	No	No	No	No	No	No	No	No	Yes	No	No	Low
Zeller_G_2014_MSB_CCIS41222843ST-4-0.NODE_57_148567	No	No	No	No	No	No	No	No	No	No	Yes	No	No	Low
Zeller_G_2014_MSB_CCIS41222843ST-4-0.NODE_72_135853	No	No	No	No	No	No	No	No	No	No	Yes	No	No	Low
Zeller_G_2014_MSB_CCIS41222843ST-4-0.NODE_90_122559	No	No	No	No	No	No	No	No	No	No	Yes	No	No	Low
Zeller_G_2014_MSB_CCIS41806458ST-4-0.NODE_14_266207	No	No	No	No	No	No	No	No	No	No	Yes	No	No	Low
Zeller_G_2014_MSB_CCIS44757994ST-4-0.NODE_160959_316	No	No	No	No	No	No	No	No	No	No	No	Yes	No	Low
Zeller_G_2014_MSB_CCIS44757994ST-4-0.NODE_21853_1320	No	No	No	No	No	No	No	No	No	No	No	Yes	No	Low
Zeller_G_2014_MSB_CCIS47284573ST-4-0.NODE_27503_1415	No	No	No	No	No	No	No	No	No	No	Yes	No	No	Low
Zeller_G_2014_MSB_CCIS50471204ST-4-0.NODE_727_50333	No	No	No	No	No	No	No	No	No	No	Yes	No	No	Low
Zeller_G_2014_MSB_CCIS51667829ST-4-0.NODE_1310_22053	No	No	No	No	No	No	No	No	No	No	Yes	No	No	Low
Zeller_G_2014_MSB_CCIS52234160ST-4-0.NODE_117_85276	No	No	No	No	No	No	No	No	No	No	Yes	No	No	Low
Zeller_G_2014_MSB_CCIS52234160ST-4-0.NODE_8_235667	No	No	No	No	No	No	No	No	No	No	Yes	No	No	Low
Zeller_G_2014_MSB_CCIS53355328ST-4-0.NODE_18_147077	No	No	No	No	No	No	No	No	No	No	Yes	No	No	Low
Zeller_G_2014_MSB_CCIS53355328ST-4-0.NODE_31_110965	No	No	No	No	No	No	No	No	No	No	Yes	No	No	Low
Zeller_G_2014_MSB_CCIS53355328ST-4-0.NODE_4_266584	No	No	No	No	No	No	No	No	No	No	Yes	No	No	Low
Zeller_G_2014_MSB_CCIS53355328ST-4-0.NODE_9_205284	No	No	No	No	No	No	No	No	No	No	Yes	No	No	Low
Zeller_G_2014_MSB_CCIS55230578ST-4-0.NODE_158_78705	No	No	No	No	No	No	No	No	No	No	Yes	No	No	Low
Zeller_G_2014_MSB_CCIS55230578ST-4-0.NODE_45_138567	No	No	No	No	No	No	No	No	No	No	Yes	No	No	Low
Zeller_G_2014_MSB_CCIS55230578ST-4-0.NODE_72_115846	No	No	No	No	No	No	No	No	No	No	Yes	No	No	Low
Zeller_G_2014_MSB_CCIS58234805ST-4-0.NODE_117638_276	No	No	No	No	No	No	No	No	No	No	No	Yes	No	Low
Zeller_G_2014_MSB_CCIS58234805ST-4-0.NODE_58398_413	No	No	No	No	No	No	No	No	No	No	No	Yes	No	Low
Zeller_G_2014_MSB_CCIS59132091ST-4-0.NODE_1192_21207	No	No	No	No	No	No	No	No	No	No	Yes	No	No	Low
Zeller_G_2014_MSB_CCIS59132091ST-4-0.NODE_1219_20981	No	No	No	No	No	No	No	No	No	No	Yes	No	No	Low
Zeller_G_2014_MSB_CCIS62605362ST-3-0.NODE_13_241033	No	No	No	No	No	No	No	No	No	No	Yes	No	No	Low
Zeller_G_2014_MSB_CCIS62605362ST-3-0.NODE_142_91196	No	No	No	No	No	No	No	No	No	No	Yes	No	No	Low
Zeller_G_2014_MSB_CCIS62605362ST-3-0.NODE_40_148205	No	No	No	No	No	No	No	No	No	No	Yes	No	No	Low
Zeller_G_2014_MSB_CCIS62605362ST-3-0.NODE_9_262741	No	No	No	No	No	No	No	No	No	No	Yes	No	No	Low
Zeller_G_2014_MSB_CCIS64773582ST-4-0.NODE_82_130408	No	No	No	No	No	No	No	No	No	No	Yes	No	No	Low
Zeller_G_2014_MSB_CCIS71578391ST-4-0.NODE_5605_5991	No	No	No	No	No	No	No	No	No	No	No	No	Yes	Low
Zeller_G_2014_MSB_CCIS74726977ST-3-0.NODE_113_80872	No	No	No	No	No	No	No	No	No	No	Yes	No	No	Low
Zeller_G_2014_MSB_CCIS74726977ST-3-0.NODE_29_135184	No	No	No	No	No	No	No	No	No	No	Yes	No	No	Low
Zeller_G_2014_MSB_CCIS74726977ST-3-0.NODE_6_221594	No	No	No	No	No	No	No	No	No	No	Yes	No	No	Low
Zeller_G_2014_MSB_CCIS74726977ST-3-0.NODE_7_219378	No	No	No	No	No	No	No	No	No	No	Yes	No	No	Low
Zeller_G_2014_MSB_CCIS78318719ST-4-0.NODE_142345_445	No	No	No	No	No	No	No	No	No	No	No	Yes	No	Low
Zeller_G_2014_MSB_CCIS81710917ST-20-0.NODE_22_234312	No	No	No	No	No	No	No	No	No	No	Yes	No	No	Low
Zeller_G_2014_MSB_CCIS81710917ST-20-0.NODE_42_192608	No	No	No	No	No	No	No	No	No	No	Yes	No	No	Low
Zeller_G_2014_MSB_CCIS81710917ST-20-0.NODE_44_188331	No	No	No	No	No	No	No	No	No	No	Yes	No	No	Low
Zeller_G_2014_MSB_CCIS81887263ST-4-0.NODE_159_107618	No	No	No	No	No	No	No	No	No	No	Yes	No	No	Low
Zeller_G_2014_MSB_CCIS81887263ST-4-0.NODE_489_54829	No	No	No	No	No	No	No	Yes	No	No	No	No	No	Low
Zeller_G_2014_MSB_CCIS81887263ST-4-0.NODE_60_171891	No	No	No	No	No	No	No	No	No	No	Yes	No	No	Low
Zeller_G_2014_MSB_CCIS84543192ST-4-0.NODE_244105_239	No	No	No	No	No	No	No	No	No	No	No	Yes	No	Low
Zeller_G_2014_MSB_CCIS87116798ST-4-0.NODE_15_127861	No	No	No	No	No	No	No	No	No	No	Yes	No	No	Low
Zeller_G_2014_MSB_CCIS87116798ST-4-0.NODE_3_238066	No	No	No	No	No	No	No	No	No	No	Yes	No	No	Low
Zeller_G_2014_MSB_CCIS87116798ST-4-0.NODE_7_178428	No	No	No	No	No	No	No	No	No	No	Yes	No	No	Low
Zeller_G_2014_MSB_CCIS87167916ST-4-0.NODE_114927_325	No	No	No	No	No	No	No	No	No	No	No	Yes	No	Low
Zeller_G_2014_MSB_CCIS88317640ST-4-0.NODE_1567_20162	No	No	No	No	No	No	No	No	No	No	Yes	No	No	Low
Zeller_G_2014_MSB_CCIS88317640ST-4-0.NODE_263_68521	No	No	No	No	No	No	No	No	No	No	Yes	No	No	Low
Zeller_G_2014_MSB_CCIS88317640ST-4-0.NODE_946_30323	No	No	No	No	No	No	No	No	No	No	Yes	No	No	Low
Zeller_G_2014_MSB_CCIS90164298ST-4-0.NODE_106_94876	No	No	No	No	No	No	No	No	No	No	Yes	No	No	Low
Zeller_G_2014_MSB_CCIS94417875ST-3-0.NODE_58_65638	No	No	No	No	No	No	No	No	No	No	Yes	No	No	Low
Zeller_G_2014_MSB_CCIS95409808ST-4-0.NODE_28_216187	No	No	No	No	No	No	No	No	No	No	Yes	No	No	Low
Zeller_G_2014_MSB_CCIS98512455ST-4-0.NODE_110010_391	No	No	No	No	No	No	No	No	No	No	No	Yes	No	Low
Zeller_G_2014_MSB_CCMD14479708ST-21-0.NODE_23249_1480	No	No	No	No	No	No	No	No	No	No	No	Yes	No	Low
Zeller_G_2014_MSB_CCMD14479708ST-21-0.NODE_32664_1061	No	No	No	No	No	No	No	No	No	No	No	Yes	No	Low
Zeller_G_2014_MSB_CCMD25963797ST-21-0.NODE_2639_12624	No	No	No	No	No	No	No	No	No	No	Yes	No	No	Low
Zeller_G_2014_MSB_CCMD25963797ST-21-0.NODE_3749_8612	No	No	No	No	No	No	No	No	No	No	No	Yes	No	Low
Zeller_G_2014_MSB_CCMD86114146ST-21-0.NODE_214_65921	No	No	No	No	No	No	No	No	No	No	Yes	No	No	Low
Zhang_X_2015_NM_ERR589543.NODE_17_202124	No	No	No	No	No	No	No	No	No	No	Yes	No	No	Low
Zhang_X_2015_NM_ERR589543.NODE_243_55321	No	No	No	No	No	No	No	No	No	No	Yes	No	No	Low
Zhang_X_2015_NM_ERR589740.NODE_2178_18326	No	No	No	No	No	No	No	Yes	No	No	No	No	No	Low
Zhang_X_2015_NM_ERR589769.NODE_1_539700	No	No	No	No	No	No	No	No	No	No	Yes	No	No	Low
Zhang_X_2015_NM_ERR589769.NODE_2_516798	No	No	No	No	No	No	No	No	No	No	Yes	No	No	Low
Zhang_X_2015_NM_ERR589769.NODE_557_52831	No	No	No	No	No	No	No	Yes	No	No	No	No	No	Low
Zhang_X_2015_NM_ERR589775.NODE_177_85646	No	No	No	No	No	No	No	No	No	No	Yes	No	No	Low
Zhang_X_2015_NM_ERR589775.NODE_251_70885	No	No	No	No	No	No	No	No	No	No	Yes	No	No	Low
Zhang_X_2015_NM_ERR589775.NODE_74_136789	No	No	No	No	No	No	No	No	No	No	Yes	No	No	Low
Zhang_X_2015_NM_ERR589790.NODE_108_115088	No	No	No	No	No	No	No	No	No	No	Yes	No	No	Low
Zhang_X_2015_NM_ERR589790.NODE_373_48469	No	No	No	No	No	No	No	No	No	No	Yes	No	No	Low
Zhang_X_2015_NM_ERR589790.NODE_37_204913	No	No	No	No	No	No	No	No	No	No	Yes	No	No	Low
Zhang_X_2015_NM_ERR589813.NODE_3_527517	No	No	No	No	No	No	No	No	No	No	Yes	No	No	Low
Zhang_X_2015_NM_ERR589826.NODE_110_95206	No	No	No	No	No	No	No	No	No	No	Yes	No	No	Low
Zhang_X_2015_NM_ERR589826.NODE_12_242177	No	No	No	No	No	No	No	No	No	No	Yes	No	No	Low
Zhang_X_2015_NM_ERR589843.NODE_806_35320	No	No	No	No	No	No	No	No	No	No	Yes	No	No	Low
Zhang_X_2015_NM_ERR589874.NODE_105_121252	No	No	No	No	No	No	No	No	No	No	Yes	No	No	Low
Zhang_X_2015_NM_ERR589874.NODE_6_309557	No	No	No	No	No	No	No	No	No	No	Yes	No	No	Low
Xie_HL_2016_CS_35387.scaffold521_1_156137	No	No	No	No	No	No	No	No	No	No	Yes	No	No	Low
Xie_HL_2016_CS_35387.scaffold96094_1_77150	No	No	No	No	No	No	No	Yes	No	No	No	No	No	Low
Xie_HL_2016_CS_35515.scaffold87917_1_118906	No	No	No	No	No	No	No	No	No	No	Yes	No	No	Low
Xie_HL_2016_CS_35549.scaffold122112_1_3762	No	No	No	No	No	No	No	No	No	No	No	No	Yes	Low
Xie_HL_2016_CS_35562.scaffold18486_3_118123	No	No	No	No	No	No	No	No	No	No	Yes	No	No	Low
Xie_HL_2016_CS_35562.scaffold24433_1_218575	No	No	No	No	No	No	No	No	No	No	Yes	No	No	Low
Xie_HL_2016_CS_35562.scaffold69368_1_119111	No	No	No	No	No	No	No	No	No	No	Yes	No	No	Low
Xie_HL_2016_CS_35563.scaffold23499_2_145748	No	No	No	No	No	No	No	No	No	No	Yes	No	No	Low
Xie_HL_2016_CS_35563.scaffold60995_1_22063	No	No	No	No	No	No	No	No	No	No	Yes	No	No	Low
Xie_HL_2016_CS_35563.scaffold60995_2_118354	No	No	No	No	No	No	No	No	No	No	Yes	No	No	Low
Xie_HL_2016_CS_35630.scaffold57653_1_93339	No	No	No	No	No	No	No	No	No	No	Yes	No	No	Low
Xie_HL_2016_CS_35654.scaffold106_1_248437	No	No	No	No	No	No	No	No	No	No	Yes	No	No	Low
Xie_HL_2016_CS_35654.scaffold1452_1_89046	No	No	No	No	No	No	No	No	No	No	Yes	No	No	Low
Xie_HL_2016_CS_35654.scaffold2165_1_89154	No	No	No	No	No	No	No	No	No	No	Yes	No	No	Low
Xie_HL_2016_CS_35665.scaffold130883_1_7991	No	No	No	No	No	No	No	No	No	No	No	Yes	No	Low
Xie_HL_2016_CS_35707.scaffold1337_1_79733	No	No	No	No	No	No	No	No	No	No	Yes	No	No	Low
Xie_HL_2016_CS_35707.scaffold87213_2_118447	No	No	No	No	No	No	No	No	No	No	Yes	No	No	Low
Xie_HL_2016_CS_35707.scaffold91487_1_121046	No	No	No	No	No	No	No	No	No	No	Yes	No	No	Low
Xie_HL_2016_CS_35990.scaffold30438_2_46786	No	No	No	No	No	No	No	No	No	No	Yes	No	No	Low
Xie_HL_2016_CS_35990.scaffold43883_1_9721	No	No	No	No	No	No	No	No	No	Yes	No	No	No	Low
Xie_HL_2016_CS_35992.scaffold104100_2_7499	No	No	No	No	No	No	No	No	No	No	No	Yes	No	Low
Xie_HL_2016_CS_35992.scaffold48537_1_77670	No	No	No	No	No	No	No	No	No	No	Yes	No	No	Low
Xie_HL_2016_CS_35992.scaffold88527_1_57354	No	No	No	No	No	No	No	No	No	No	Yes	No	No	Low
Xie_HL_2016_CS_35999.scaffold102461_1_112905	No	No	No	No	No	No	No	No	No	No	Yes	No	No	Low
Xie_HL_2016_CS_35999.scaffold102461_2_182079	No	No	No	No	No	No	No	Yes	No	No	No	No	No	Low
Xie_HL_2016_CS_35999.scaffold30013_1_169745	No	No	No	No	No	No	No	No	No	No	Yes	No	No	Low
Xie_HL_2016_CS_36000.scaffold1145_2_197628	No	No	No	No	No	No	No	No	No	No	Yes	No	No	Low
Xie_HL_2016_CS_36000.scaffold46923_2_161192	No	No	No	No	No	No	No	No	No	No	Yes	No	No	Low
Xie_HL_2016_CS_36005.scaffold78006_1_111473	No	No	No	No	No	No	No	No	No	No	Yes	No	No	Low
Xie_HL_2016_CS_36006.scaffold114527_1_4322	No	No	No	No	No	No	No	No	No	No	No	Yes	No	Low
Xie_HL_2016_CS_36006.scaffold114527_2_30274	No	No	No	No	No	No	No	No	No	No	Yes	No	No	Low
Xie_HL_2016_CS_36006.scaffold55044_1_65919	No	No	No	No	No	No	No	No	No	No	Yes	No	No	Low
Xie_HL_2016_CS_36012.scaffold75089_1_233279	No	No	No	No	No	No	No	No	No	No	Yes	No	No	Low
Xie_HL_2016_CS_36055.scaffold1566_1_78380	No	No	No	No	No	No	No	No	No	No	Yes	No	No	Low
Xie_HL_2016_CS_36055.scaffold38_1_181433	No	No	No	No	No	No	No	No	No	No	Yes	No	No	Low
Xie_HL_2016_CS_36055.scaffold40427_1_140066	No	No	No	No	No	No	No	No	No	No	Yes	No	No	Low
Xie_HL_2016_CS_36055.scaffold6108_1_281705	No	No	No	No	No	No	No	No	No	No	Yes	No	No	Low
Xie_HL_2016_CS_36055.scaffold6108_2_31176	No	No	No	No	No	No	No	No	No	No	Yes	No	No	Low
Xie_HL_2016_CS_36116.scaffold62722_2_198491	No	No	No	No	No	No	No	No	No	No	Yes	No	No	Low
Xie_HL_2016_CS_36116.scaffold68028_1_135325	No	No	No	No	No	No	No	No	No	No	Yes	No	No	Low
Xie_HL_2016_CS_36116.scaffold814_1_360048	No	No	No	No	No	No	No	No	No	No	Yes	No	No	Low
Xie_HL_2016_CS_36244.scaffold1661_3_80925	No	No	No	No	No	No	No	No	No	No	Yes	No	No	Low
Xie_HL_2016_CS_36439.scaffold1124_2_19628	No	No	No	No	No	No	No	No	No	No	Yes	No	No	Low
Xie_HL_2016_CS_36439.scaffold61576_2_201585	No	No	No	No	No	No	No	No	No	No	Yes	No	No	Low
Xie_HL_2016_CS_36439.scaffold88529_1_92038	No	No	No	No	No	No	No	No	No	No	Yes	No	No	Low
Xie_HL_2016_CS_36521.scaffold102867_4_40494	No	No	No	No	No	No	No	No	No	No	Yes	No	No	Low
Xie_HL_2016_CS_36521.scaffold8237_3_78103	No	No	No	No	No	No	No	No	No	No	Yes	No	No	Low
Xie_HL_2016_CS_36526.scaffold76281_2_34866	No	No	No	No	No	No	No	No	No	No	Yes	No	No	Low
Xie_HL_2016_CS_36533.scaffold109106_1_110727	No	No	No	No	No	No	No	No	No	No	Yes	No	No	Low
Xie_HL_2016_CS_36533.scaffold110166_1_104099	No	No	No	No	No	No	No	No	No	No	Yes	No	No	Low
Xie_HL_2016_CS_36533.scaffold1950_1_209373	No	No	No	No	No	No	No	No	No	No	Yes	No	No	Low
Xie_HL_2016_CS_36533.scaffold54698_4_149968	No	No	No	No	No	No	No	No	No	No	Yes	No	No	Low
Xie_HL_2016_CS_36588.scaffold162_1_83715	No	No	No	No	No	No	No	No	No	No	Yes	No	No	Low
Xie_HL_2016_CS_36588.scaffold162_2_2721	No	No	No	No	No	No	No	No	No	No	No	Yes	No	Low
Xie_HL_2016_CS_36695.scaffold30255_1_219995	No	No	No	No	No	No	No	No	No	No	Yes	No	No	Low
Xie_HL_2016_CS_36699.scaffold29016_1_83466	No	No	No	No	No	No	No	No	No	No	Yes	No	No	Low
Xie_HL_2016_CS_36699.scaffold36274_1_101888	No	No	No	No	No	No	No	Yes	No	No	No	No	No	Low
Xie_HL_2016_CS_36699.scaffold8506_2_83249	No	No	No	No	No	No	No	No	No	No	Yes	No	No	Low
Xie_HL_2016_CS_37097.scaffold23604_1_165111	No	No	No	No	No	No	No	No	No	No	Yes	No	No	Low
Xie_HL_2016_CS_37097.scaffold6951_5_40291	No	No	No	No	No	No	No	No	No	No	Yes	No	No	Low
Xie_HL_2016_CS_37100.scaffold53526_3_54961	No	No	No	No	No	No	No	No	No	No	Yes	No	No	Low
Xie_HL_2016_CS_37100.scaffold53526_4_89363	No	No	No	No	No	No	No	No	No	No	Yes	No	No	Low
Xie_HL_2016_CS_37101.scaffold9388_3_78737	No	No	No	No	No	No	No	No	No	No	Yes	No	No	Low
Xie_HL_2016_CS_37137.scaffold60619_1_329016	No	No	No	No	No	No	No	No	No	No	Yes	No	No	Low
Xie_HL_2016_CS_37137.scaffold95383_2_58358	No	No	No	No	No	No	No	No	No	No	Yes	No	No	Low
Xie_HL_2016_CS_37138.scaffold103507_1_137561	No	No	No	No	No	No	No	No	No	No	Yes	No	No	Low
Xie_HL_2016_CS_37138.scaffold106192_1_137780	No	No	No	No	No	No	No	No	No	No	Yes	No	No	Low
Xie_HL_2016_CS_37138.scaffold13514_1_113010	No	No	No	No	No	No	No	No	No	No	Yes	No	No	Low
Xie_HL_2016_CS_37138.scaffold35549_2_218381	No	No	No	No	No	No	No	No	No	No	Yes	No	No	Low
Xie_HL_2016_CS_37181.scaffold30954_1_139126	No	No	No	No	No	No	No	No	No	No	Yes	No	No	Low
Xie_HL_2016_CS_37181.scaffold30954_2_78694	No	No	No	No	No	No	No	No	No	No	Yes	No	No	Low
Xie_HL_2016_CS_37181.scaffold6128_1_165062	No	No	No	No	No	No	No	No	No	No	Yes	No	No	Low
Xie_HL_2016_CS_37192.scaffold119641_1_54187	No	No	No	No	No	No	No	No	No	No	Yes	No	No	Low
Xie_HL_2016_CS_37192.scaffold55802_2_104754	No	No	No	No	No	No	No	No	No	No	Yes	No	No	Low
Xie_HL_2016_CS_37192.scaffold77293_1_182581	No	No	No	No	No	No	No	No	No	No	Yes	No	No	Low
Xie_HL_2016_CS_37197.scaffold8672_4_1973	No	No	No	No	No	No	No	No	No	No	No	Yes	No	Low
Xie_HL_2016_CS_37201.scaffold75624_1_56440	No	No	No	No	No	No	No	No	No	No	Yes	No	No	Low
Xie_HL_2016_CS_37203.scaffold38587_2_31865	No	No	No	No	No	No	No	No	No	No	Yes	No	No	Low
Xie_HL_2016_CS_37208.scaffold12939_4_191993	No	No	No	No	No	No	No	No	No	No	Yes	No	No	Low
Xie_HL_2016_CS_37208.scaffold22632_2_90103	No	No	No	No	No	No	No	No	No	No	Yes	No	No	Low
Xie_HL_2016_CS_37208.scaffold34629_5_59825	No	No	No	No	No	No	No	No	No	No	Yes	No	No	Low
Xie_HL_2016_CS_37209.scaffold341_1_86230	No	No	No	No	No	No	No	No	No	No	Yes	No	No	Low
Xie_HL_2016_CS_37210.scaffold11649_1_111096	No	No	No	No	No	No	No	No	No	No	Yes	No	No	Low
Xie_HL_2016_CS_37210.scaffold143_3_88178	No	No	No	No	No	No	No	No	No	No	Yes	No	No	Low
Xie_HL_2016_CS_37210.scaffold598_2_132691	No	No	No	No	No	No	No	No	No	No	Yes	No	No	Low
Xie_HL_2016_CS_37210.scaffold7451_2_170732	No	No	No	No	No	No	No	No	No	No	Yes	No	No	Low
Xie_HL_2016_CS_37229.scaffold20520_3_179446	No	No	No	No	No	No	No	No	No	No	Yes	No	No	Low
Xie_HL_2016_CS_37229.scaffold31882_1_121446	No	No	No	No	No	No	No	No	No	No	Yes	No	No	Low
Xie_HL_2016_CS_37229.scaffold34493_1_107627	No	No	No	No	No	No	No	No	No	No	Yes	No	No	Low
Xie_HL_2016_CS_37229.scaffold7486_1_164719	No	No	No	No	No	No	No	No	No	No	Yes	No	No	Low
Xie_HL_2016_CS_37233.scaffold10383_3_210365	No	No	No	No	No	No	No	No	No	No	Yes	No	No	Low
Xie_HL_2016_CS_37233.scaffold11173_3_152793	No	No	No	No	No	No	No	No	No	No	Yes	No	No	Low
Xie_HL_2016_CS_37233.scaffold9141_1_3394	No	No	No	No	No	No	No	No	No	No	No	No	Yes	Low
Xie_HL_2016_CS_37254.scaffold75774_1_105723	No	No	No	No	No	No	No	No	No	No	Yes	No	No	Low
Xie_HL_2016_CS_37264.scaffold21787_2_35224	No	No	No	No	No	No	No	No	No	No	Yes	No	No	Low
Xie_HL_2016_CS_37264.scaffold84040_2_104073	No	No	No	No	No	No	No	No	No	No	Yes	No	No	Low
Xie_HL_2016_CS_37287.scaffold101411_1_105276	No	No	No	No	No	No	No	No	No	No	Yes	No	No	Low
Xie_HL_2016_CS_37287.scaffold197_3_105328	No	No	No	No	No	No	No	No	No	No	Yes	No	No	Low
Xie_HL_2016_CS_37287.scaffold97048_1_112082	No	No	No	No	No	No	No	No	No	No	Yes	No	No	Low
Xie_HL_2016_CS_37292.scaffold52604_2_109429	No	No	No	No	No	No	No	No	No	No	Yes	No	No	Low
Xie_HL_2016_CS_37296.scaffold56973_2_220635	No	No	No	No	No	No	No	No	No	No	Yes	No	No	Low
Xie_HL_2016_CS_37296.scaffold77563_1_112022	No	No	No	No	No	No	No	No	No	No	Yes	No	No	Low
Xie_HL_2016_CS_37296.scaffold89240_1_80626	No	No	No	No	No	No	No	No	No	No	Yes	No	No	Low
Xie_HL_2016_CS_37314.scaffold39135_1_55043	No	No	No	No	No	No	No	No	No	No	Yes	No	No	Low
Xie_HL_2016_CS_37314.scaffold71134_1_32176	No	No	No	No	No	No	No	No	No	No	Yes	No	No	Low
Xie_HL_2016_CS_37314.scaffold8900_1_20354	No	No	No	No	No	No	No	No	No	No	Yes	No	No	Low
Xie_HL_2016_CS_37316.scaffold100036_1_35723	No	No	No	No	No	No	No	No	No	No	Yes	No	No	Low
Xie_HL_2016_CS_37316.scaffold100248_1_55873	No	No	No	No	No	No	No	No	No	No	Yes	No	No	Low
Xie_HL_2016_CS_37316.scaffold62740_1_203343	No	No	No	No	No	No	No	No	No	No	Yes	No	No	Low
Xie_HL_2016_CS_37337.scaffold132881_1_71000	No	No	No	No	No	No	No	No	No	No	Yes	No	No	Low
Xie_HL_2016_CS_37337.scaffold929_1_82446	No	No	No	No	No	No	No	No	No	No	Yes	No	No	Low
Xie_HL_2016_CS_37349.scaffold112904_3_47124	No	No	No	No	No	No	No	No	No	No	Yes	No	No	Low
Xie_HL_2016_CS_37651.scaffold75636_2_22678	No	No	No	No	No	No	No	Yes	No	No	No	No	No	Low
Xie_HL_2016_CS_37651.scaffold81952_1_69977	No	No	No	No	No	No	No	No	No	No	Yes	No	No	Low
Xie_HL_2016_CS_37798.scaffold1028_2_59995	No	No	No	No	No	No	No	No	No	No	Yes	No	No	Low
Xie_HL_2016_CS_37798.scaffold6056_2_73780	No	No	No	No	No	No	No	No	No	No	Yes	No	No	Low
HMP.SRS048870.scaffold27331_1_44971	No	No	No	No	No	No	No	Yes	No	No	No	No	No	Low
Qin_JJ_2012_Nature_SRR341670.scaffold41647_2_35434	No	No	No	No	No	No	No	No	No	No	Yes	No	No	Low
Qin_JJ_2012_Nature_SRR341670.scaffold21418_1_108462	No	No	No	No	No	No	No	No	No	No	Yes	No	No	Low
Feng_Q_2015_NC_ERR688564.NODE_1308_21004	No	No	No	No	No	No	No	Yes	No	No	No	No	No	Low
Feng_Q_2015_NC_ERR688589.NODE_249_54870	No	No	No	No	No	No	No	Yes	No	No	No	No	No	Low
Feng_Q_2015_NC_ERR688626.NODE_75_119800	No	No	No	No	No	No	No	No	No	No	Yes	No	No	Low
Smits_SA_2017_Science_SRR5763477.NODE_5168_1151	No	No	No	No	No	No	No	No	No	No	No	Yes	No	Low
Zeller_G_2014_MSB_CCIS33816588ST-4-0.NODE_36_191641	No	No	No	No	No	No	No	Yes	No	No	No	No	No	Low
Zeller_G_2014_MSB_CCIS87116798ST-4-0.NODE_98_46439	No	No	No	No	No	No	No	Yes	No	No	No	No	No	Low
HMP.763860675.contig67146_10080	No	No	No	No	No	No	No	No	No	No	No	No	No	Uncertain
HMP.764062976.contig215436_8358	No	No	No	No	No	No	No	No	No	No	No	No	No	Uncertain
HMP.764062976.contig60515_51795	No	No	No	No	No	No	No	No	No	No	No	No	No	Uncertain
HMP.764062976.contig61675_12891	No	No	No	No	No	No	No	No	No	No	No	No	No	Uncertain
HMP.764062976.contig72590_44039	No	No	No	No	No	No	No	No	No	No	No	No	No	Uncertain
HMP.764062976.contig76038_48683	No	No	No	No	No	No	No	No	No	No	No	No	No	Uncertain
HMP.764062976.contig76237_20630	No	No	No	No	No	No	No	No	No	No	No	No	No	Uncertain
HMP.158742018.contig20391_540	No	No	No	No	No	No	No	No	No	No	No	No	No	Uncertain
HMP.763860675.contig14653_37521	No	No	No	No	No	No	No	No	No	No	No	No	No	Uncertain
HMP.763860675.contig62466_36144	No	No	No	No	No	No	No	No	No	No	No	No	No	Uncertain
HMP.763860675.contig65806_66934	No	No	No	No	No	No	No	No	No	No	No	No	No	Uncertain
HMP.764062976.contig62638_78500	No	No	No	No	No	No	No	No	No	No	No	No	No	Uncertain
HMP.764083206.contig155544_8721	No	No	No	No	No	No	No	No	No	No	No	No	No	Uncertain
HMP.SRS1055056.contig18050_857	No	No	No	No	No	No	No	No	No	No	No	No	No	Uncertain
HMP.SRS148196.contig14163_728	No	No	No	No	No	No	No	No	No	No	No	No	No	Uncertain
HMP.764083206.contig105735_12761	No	No	No	No	No	No	No	No	No	No	No	No	No	Uncertain
HMP.764083206.contig136723_14329	No	No	No	No	No	No	No	No	No	No	No	No	No	Uncertain
HMP.SRS077024.contig34979_404	No	No	No	No	No	No	No	No	No	No	No	No	No	Uncertain
HMP.SRS144183.contig99003_1672	No	No	No	No	No	No	No	No	No	No	No	No	No	Uncertain
HMP.SRS148215.contig12319_615	No	No	No	No	No	No	No	No	No	No	No	No	No	Uncertain
Enteritis_DCY0308.NODE_648_40048	No	No	No	No	No	No	No	No	No	No	No	No	No	Uncertain
Feng_Q_2015_NC_ERR688506.NODE_1562_20726	No	No	No	No	No	No	No	No	No	No	No	No	No	Uncertain
Feng_Q_2015_NC_ERR688506.NODE_4250_8969	No	No	No	No	No	No	No	No	No	No	No	No	No	Uncertain
Feng_Q_2015_NC_ERR688506.NODE_791_35130	No	No	No	No	No	No	No	No	No	No	No	No	No	Uncertain
Feng_Q_2015_NC_ERR688524.NODE_1162_21650	No	No	No	No	No	No	No	No	No	No	No	No	No	Uncertain
Feng_Q_2015_NC_ERR688547.NODE_133_70863	No	No	No	No	No	No	No	No	No	No	No	No	No	Uncertain
Feng_Q_2015_NC_ERR688547.NODE_443_36221	No	No	No	No	No	No	No	No	No	No	No	No	No	Uncertain
Feng_Q_2015_NC_ERR688547.NODE_88_90759	No	No	No	No	No	No	No	No	No	No	No	No	No	Uncertain
Feng_Q_2015_NC_ERR688553.NODE_1530_15294	No	No	No	No	No	No	No	No	No	No	No	No	No	Uncertain
Feng_Q_2015_NC_ERR688553.NODE_198_54688	No	No	No	No	No	No	No	No	No	No	No	No	No	Uncertain
Feng_Q_2015_NC_ERR688553.NODE_264_47838	No	No	No	No	No	No	No	No	No	No	No	No	No	Uncertain
Feng_Q_2015_NC_ERR688555.NODE_177_54354	No	No	No	No	No	No	No	No	No	No	No	No	No	Uncertain
Feng_Q_2015_NC_ERR688556.NODE_160_60631	No	No	No	No	No	No	No	No	No	No	No	No	No	Uncertain
Feng_Q_2015_NC_ERR688556.NODE_448_29909	No	No	No	No	No	No	No	No	No	No	No	No	No	Uncertain
Feng_Q_2015_NC_ERR688556.NODE_746_20965	No	No	No	No	No	No	No	No	No	No	No	No	No	Uncertain
Feng_Q_2015_NC_ERR688558.NODE_361_51952	No	No	No	No	No	No	No	No	No	No	No	No	No	Uncertain
Feng_Q_2015_NC_ERR688559.NODE_137_87077	No	No	No	No	No	No	No	No	No	No	No	No	No	Uncertain
Feng_Q_2015_NC_ERR688559.NODE_255_57902	No	No	No	No	No	No	No	No	No	No	No	No	No	Uncertain
Feng_Q_2015_NC_ERR688559.NODE_422_41089	No	No	No	No	No	No	No	No	No	No	No	No	No	Uncertain
Feng_Q_2015_NC_ERR688564.NODE_270_68917	No	No	No	No	No	No	No	No	No	No	No	No	No	Uncertain
Feng_Q_2015_NC_ERR688580.NODE_89_84760	No	No	No	No	No	No	No	No	No	No	No	No	No	Uncertain
Feng_Q_2015_NC_ERR688586.NODE_6124_6133	No	No	No	No	No	No	No	No	No	No	No	No	No	Uncertain
Feng_Q_2015_NC_ERR688589.NODE_76_116818	No	No	No	No	No	No	No	No	No	No	No	No	No	Uncertain
Feng_Q_2015_NC_ERR688592.NODE_804_31889	No	No	No	No	No	No	No	No	No	No	No	No	No	Uncertain
Feng_Q_2015_NC_ERR688592.NODE_926_28979	No	No	No	No	No	No	No	No	No	No	No	No	No	Uncertain
Feng_Q_2015_NC_ERR688593.NODE_117_79004	No	No	No	No	No	No	No	No	No	No	No	No	No	Uncertain
Feng_Q_2015_NC_ERR688593.NODE_223_57434	No	No	No	No	No	No	No	No	No	No	No	No	No	Uncertain
Feng_Q_2015_NC_ERR688604.NODE_185_81020	No	No	No	No	No	No	No	No	No	No	No	No	No	Uncertain
Feng_Q_2015_NC_ERR688618.NODE_213_86366	No	No	No	No	No	No	No	No	No	No	No	No	No	Uncertain
Feng_Q_2015_NC_ERR688623.NODE_1166_21077	No	No	No	No	No	No	No	No	No	No	No	No	No	Uncertain
Feng_Q_2015_NC_ERR688623.NODE_299_56604	No	No	No	No	No	No	No	No	No	No	No	No	No	Uncertain
Feng_Q_2015_NC_ERR688623.NODE_854_27571	No	No	No	No	No	No	No	No	No	No	No	No	No	Uncertain
Feng_Q_2015_NC_ERR688624.NODE_154_87382	No	No	No	No	No	No	No	No	No	No	No	No	No	Uncertain
Feng_Q_2015_NC_ERR688624.NODE_178_82922	No	No	No	No	No	No	No	No	No	No	No	No	No	Uncertain
Feng_Q_2015_NC_ERR688624.NODE_418_49055	No	No	No	No	No	No	No	No	No	No	No	No	No	Uncertain
Feng_Q_2015_NC_ERR688626.NODE_516_39242	No	No	No	No	No	No	No	No	No	No	No	No	No	Uncertain
Feng_Q_2015_NC_ERR688633.NODE_6396_6798	No	No	No	No	No	No	No	No	No	No	No	No	No	Uncertain
Feng_Q_2015_NC_ERR688635.NODE_1680_19747	No	No	No	No	No	No	No	No	No	No	No	No	No	Uncertain
Feng_Q_2015_NC_ERR688635.NODE_2103_16787	No	No	No	No	No	No	No	No	No	No	No	No	No	Uncertain
Feng_Q_2015_NC_ERR688639.NODE_59877_781	No	No	No	No	No	No	No	No	No	No	No	No	No	Uncertain
Feng_Q_2015_NC_ERR688642.NODE_140_129000	No	No	No	No	No	No	No	No	No	No	No	No	No	Uncertain
Feng_Q_2015_NC_ERR688642.NODE_262_85734	No	No	No	No	No	No	No	No	No	No	No	No	No	Uncertain
Feng_Q_2015_NC_ERR688642.NODE_484_54330	No	No	No	No	No	No	No	No	No	No	No	No	No	Uncertain
Feng_Q_2015_NC_ERR710424.NODE_224_72588	No	No	No	No	No	No	No	No	No	No	No	No	No	Uncertain
Feng_Q_2015_NC_ERR710429.NODE_2374_11030	No	No	No	No	No	No	No	No	No	No	No	No	No	Uncertain
Feng_Q_2015_NC_ERR710432.NODE_318_59390	No	No	No	No	No	No	No	No	No	No	No	No	No	Uncertain
Li_JH_2014_NBT_V1.FI04_110822.NODE_466216_6511	No	No	No	No	No	No	No	No	No	No	No	No	No	Uncertain
Qin_JJ_2012_Nature_SRR341670.C1105116_1_13674	No	No	No	No	No	No	No	No	No	No	No	No	No	Uncertain
Rampelli_S_2020_mSystems_SRR9654974.NODE_235_32636	No	No	No	No	No	No	No	No	No	No	No	No	No	Uncertain
Rampelli_S_2020_mSystems_SRR9654974.NODE_53_99855	No	No	No	No	No	No	No	No	No	No	No	No	No	Uncertain
Rampelli_S_2020_mSystems_SRR9654974.NODE_74_85249	No	No	No	No	No	No	No	No	No	No	No	No	No	Uncertain
Rampelli_S_2020_mSystems_SRR9654975.NODE_9_157109	No	No	No	No	No	No	No	No	No	No	No	No	No	Uncertain
Rampelli_S_2020_mSystems_SRR9654977.NODE_604_16491	No	No	No	No	No	No	No	No	No	No	No	No	No	Uncertain
Rampelli_S_2020_mSystems_SRR9654980.NODE_33_114301	No	No	No	No	No	No	No	No	No	No	No	No	No	Uncertain
Rampelli_S_2020_mSystems_SRR9654991.NODE_71_130563	No	No	No	No	No	No	No	No	No	No	No	No	No	Uncertain
Rampelli_S_2020_mSystems_SRR9655001.NODE_21392_1587	No	No	No	No	No	No	No	No	No	No	No	No	No	Uncertain
Rampelli_S_2020_mSystems_SRR9655006.NODE_76026_668	No	No	No	No	No	No	No	No	No	No	No	No	No	Uncertain
Rampelli_S_2020_mSystems_SRR9655008.NODE_151_69940	No	No	No	No	No	No	No	No	No	No	No	No	No	Uncertain
Rampelli_S_2020_mSystems_SRR9655008.NODE_288_48921	No	No	No	No	No	No	No	No	No	No	No	No	No	Uncertain
Rampelli_S_2020_mSystems_SRR9655011.NODE_29_132690	No	No	No	No	No	No	No	No	No	No	No	No	No	Uncertain
Rampelli_S_2020_mSystems_SRR9655011.NODE_913_17804	No	No	No	No	No	No	No	No	No	No	No	No	No	Uncertain
Rampelli_S_2020_mSystems_SRR9655017.NODE_266_41443	No	No	No	No	No	No	No	No	No	No	No	No	No	Uncertain
Rampelli_S_2020_mSystems_SRR9655022.NODE_22_140725	No	No	No	No	No	No	No	No	No	No	No	No	No	Uncertain
Rampelli_S_2020_mSystems_SRR9655022.NODE_42_103198	No	No	No	No	No	No	No	No	No	No	No	No	No	Uncertain
Rampelli_S_2020_mSystems_SRR9655023.NODE_37_99276	No	No	No	No	No	No	No	No	No	No	No	No	No	Uncertain
Rampelli_S_2020_mSystems_SRR9655023.NODE_38_98401	No	No	No	No	No	No	No	No	No	No	No	No	No	Uncertain
Rampelli_S_2020_mSystems_SRR9655023.NODE_57_71814	No	No	No	No	No	No	No	No	No	No	No	No	No	Uncertain
Rampelli_S_2020_mSystems_SRR9655023.NODE_63_67705	No	No	No	No	No	No	No	No	No	No	No	No	No	Uncertain
Rampelli_S_2020_mSystems_SRR9655024.NODE_533_22138	No	No	No	No	No	No	No	No	No	No	No	No	No	Uncertain
Rampelli_S_2020_mSystems_SRR9655024.NODE_5695_3196	No	No	No	No	No	No	No	No	No	No	No	No	No	Uncertain
Rampelli_S_2020_mSystems_SRR9655025.NODE_526_18748	No	No	No	No	No	No	No	No	No	No	No	No	No	Uncertain
Rampelli_S_2020_mSystems_SRR9655025.NODE_74_77138	No	No	No	No	No	No	No	No	No	No	No	No	No	Uncertain
Rampelli_S_2020_mSystems_SRR9655025.NODE_96_65707	No	No	No	No	No	No	No	No	No	No	No	No	No	Uncertain
Rampelli_S_2020_mSystems_SRR9655029.NODE_42_107696	No	No	No	No	No	No	No	No	No	No	No	No	No	Uncertain
Rampelli_S_2020_mSystems_SRR9655030.NODE_459_26896	No	No	No	No	No	No	No	No	No	No	No	No	No	Uncertain
Smits_SA_2017_Science_SRR5763450.NODE_16143_1222	No	No	No	No	No	No	No	No	No	No	No	No	No	Uncertain
Smits_SA_2017_Science_SRR5763450.NODE_21574_1062	No	No	No	No	No	No	No	No	No	No	No	No	No	Uncertain
Smits_SA_2017_Science_SRR5763450.NODE_24549_996	No	No	No	No	No	No	No	No	No	No	No	No	No	Uncertain
Smits_SA_2017_Science_SRR5763454.NODE_261659_298	No	No	No	No	No	No	No	No	No	No	No	No	No	Uncertain
Smits_SA_2017_Science_SRR5763458.NODE_2990_1366	No	No	No	No	No	No	No	No	No	No	No	No	No	Uncertain
Smits_SA_2017_Science_SRR5763458.NODE_785_2527	No	No	No	No	No	No	No	No	No	No	No	No	No	Uncertain
Smits_SA_2017_Science_SRR5763460.NODE_6232_1153	No	No	No	No	No	No	No	No	No	No	No	No	No	Uncertain
Smits_SA_2017_Science_SRR5763463.NODE_5760_1074	No	No	No	No	No	No	No	No	No	No	No	No	No	Uncertain
Smits_SA_2017_Science_SRR5763464.NODE_9077_758	No	No	No	No	No	No	No	No	No	No	No	No	No	Uncertain
Smits_SA_2017_Science_SRR5763472.NODE_3768_1655	No	No	No	No	No	No	No	No	No	No	No	No	No	Uncertain
Smits_SA_2017_Science_SRR5763472.NODE_6255_1191	No	No	No	No	No	No	No	No	No	No	No	No	No	Uncertain
Smits_SA_2017_Science_SRR5763477.NODE_17034_657	No	No	No	No	No	No	No	No	No	No	No	No	No	Uncertain
Smits_SA_2017_Science_SRR5763477.NODE_99746_270	No	No	No	No	No	No	No	No	No	No	No	No	No	Uncertain
Smits_SA_2017_Science_SRR5763482.NODE_58519_347	No	No	No	No	No	No	No	No	No	No	No	No	No	Uncertain
Zeller_G_2014_MSB_CCIS07539127ST-4-0.NODE_1177_32233	No	No	No	No	No	No	No	No	No	No	No	No	No	Uncertain
Zeller_G_2014_MSB_CCIS07539127ST-4-0.NODE_2059_20907	No	No	No	No	No	No	No	No	No	No	No	No	No	Uncertain
Zeller_G_2014_MSB_CCIS08668806ST-3-0.NODE_9765_1387	No	No	No	No	No	No	No	No	No	No	No	No	No	Uncertain
Zeller_G_2014_MSB_CCIS09568613ST-4-0.NODE_6420_5893	No	No	No	No	No	No	No	No	No	No	No	No	No	Uncertain
Zeller_G_2014_MSB_CCIS09568613ST-4-0.NODE_7869_4867	No	No	No	No	No	No	No	No	No	No	No	No	No	Uncertain
Zeller_G_2014_MSB_CCIS11354283ST-4-0.NODE_198_72171	No	No	No	No	No	No	No	No	No	No	No	No	No	Uncertain
Zeller_G_2014_MSB_CCIS11362406ST-4-0.NODE_232_72328	No	No	No	No	No	No	No	No	No	No	No	No	No	Uncertain
Zeller_G_2014_MSB_CCIS11362406ST-4-0.NODE_283_65306	No	No	No	No	No	No	No	No	No	No	No	No	No	Uncertain
Zeller_G_2014_MSB_CCIS11362406ST-4-0.NODE_361_54653	No	No	No	No	No	No	No	No	No	No	No	No	No	Uncertain
Zeller_G_2014_MSB_CCIS11362406ST-4-0.NODE_458_45464	No	No	No	No	No	No	No	No	No	No	No	No	No	Uncertain
Zeller_G_2014_MSB_CCIS12656533ST-4-0.NODE_599_29852	No	No	No	No	No	No	No	No	No	No	No	No	No	Uncertain
Zeller_G_2014_MSB_CCIS21126322ST-4-0.NODE_105_100251	No	No	No	No	No	No	No	No	No	No	No	No	No	Uncertain
Zeller_G_2014_MSB_CCIS21126322ST-4-0.NODE_285_60873	No	No	No	No	No	No	No	No	No	No	No	No	No	Uncertain
Zeller_G_2014_MSB_CCIS21278152ST-4-0.NODE_472_27354	No	No	No	No	No	No	No	No	No	No	No	No	No	Uncertain
Zeller_G_2014_MSB_CCIS27304052ST-3-0.NODE_62_72071	No	No	No	No	No	No	No	No	No	No	No	No	No	Uncertain
Zeller_G_2014_MSB_CCIS32105356ST-4-0.NODE_17677_1578	No	No	No	No	No	No	No	No	No	No	No	No	No	Uncertain
Zeller_G_2014_MSB_CCIS33816588ST-4-0.NODE_804_35379	No	No	No	No	No	No	No	No	No	No	No	No	No	Uncertain
Zeller_G_2014_MSB_CCIS35100175ST-4-0.NODE_2140_12466	No	No	No	No	No	No	No	No	No	No	No	No	No	Uncertain
Zeller_G_2014_MSB_CCIS38765456ST-20-0.NODE_145_90563	No	No	No	No	No	No	No	No	No	No	No	No	No	Uncertain
Zeller_G_2014_MSB_CCIS38765456ST-20-0.NODE_584_39518	No	No	No	No	No	No	No	No	No	No	No	No	No	Uncertain
Zeller_G_2014_MSB_CCIS41222843ST-4-0.NODE_167_90094	No	No	No	No	No	No	No	No	No	No	No	No	No	Uncertain
Zeller_G_2014_MSB_CCIS41222843ST-4-0.NODE_41_184106	No	No	No	No	No	No	No	No	No	No	No	No	No	Uncertain
Zeller_G_2014_MSB_CCIS41222843ST-4-0.NODE_534_44380	No	No	No	No	No	No	No	No	No	No	No	No	No	Uncertain
Zeller_G_2014_MSB_CCIS50471204ST-4-0.NODE_1448_28286	No	No	No	No	No	No	No	No	No	No	No	No	No	Uncertain
Zeller_G_2014_MSB_CCIS50471204ST-4-0.NODE_209_101382	No	No	No	No	No	No	No	No	No	No	No	No	No	Uncertain
Zeller_G_2014_MSB_CCIS50471204ST-4-0.NODE_949_40643	No	No	No	No	No	No	No	No	No	No	No	No	No	Uncertain
Zeller_G_2014_MSB_CCIS51667829ST-4-0.NODE_16171_2775	No	No	No	No	No	No	No	No	No	No	No	No	No	Uncertain
Zeller_G_2014_MSB_CCIS52234160ST-4-0.NODE_68_111308	No	No	No	No	No	No	No	No	No	No	No	No	No	Uncertain
Zeller_G_2014_MSB_CCIS53355328ST-4-0.NODE_91_67934	No	No	No	No	No	No	No	No	No	No	No	No	No	Uncertain
Zeller_G_2014_MSB_CCIS55230578ST-4-0.NODE_166_77206	No	No	No	No	No	No	No	No	No	No	No	No	No	Uncertain
Zeller_G_2014_MSB_CCIS55230578ST-4-0.NODE_174_74148	No	No	No	No	No	No	No	No	No	No	No	No	No	Uncertain
Zeller_G_2014_MSB_CCIS58234805ST-4-0.NODE_31151_590	No	No	No	No	No	No	No	No	No	No	No	No	No	Uncertain
Zeller_G_2014_MSB_CCIS59132091ST-4-0.NODE_211_66031	No	No	No	No	No	No	No	No	No	No	No	No	No	Uncertain
Zeller_G_2014_MSB_CCIS59132091ST-4-0.NODE_293_55100	No	No	No	No	No	No	No	No	No	No	No	No	No	Uncertain
Zeller_G_2014_MSB_CCIS59132091ST-4-0.NODE_5791_6149	No	No	No	No	No	No	No	No	No	No	No	No	No	Uncertain
Zeller_G_2014_MSB_CCIS71578391ST-4-0.NODE_325_56924	No	No	No	No	No	No	No	No	No	No	No	No	No	Uncertain
Zeller_G_2014_MSB_CCIS71578391ST-4-0.NODE_442_45730	No	No	No	No	No	No	No	No	No	No	No	No	No	Uncertain
Zeller_G_2014_MSB_CCIS74726977ST-3-0.NODE_1274_20590	No	No	No	No	No	No	No	No	No	No	No	No	No	Uncertain
Zeller_G_2014_MSB_CCIS74726977ST-3-0.NODE_35_129094	No	No	No	No	No	No	No	No	No	No	No	No	No	Uncertain
Zeller_G_2014_MSB_CCIS76563044ST-4-0.NODE_300_40666	No	No	No	No	No	No	No	No	No	No	No	No	No	Uncertain
Zeller_G_2014_MSB_CCIS79210440ST-3-0.NODE_28_65973	No	No	No	No	No	No	No	No	No	No	No	No	No	Uncertain
Zeller_G_2014_MSB_CCIS79210440ST-3-0.NODE_69_43087	No	No	No	No	No	No	No	No	No	No	No	No	No	Uncertain
Zeller_G_2014_MSB_CCIS81887263ST-4-0.NODE_101_129648	No	No	No	No	No	No	No	No	No	No	No	No	No	Uncertain
Zeller_G_2014_MSB_CCIS81887263ST-4-0.NODE_156_108835	No	No	No	No	No	No	No	No	No	No	No	No	No	Uncertain
Zeller_G_2014_MSB_CCIS81887263ST-4-0.NODE_269_78395	No	No	No	No	No	No	No	No	No	No	No	No	No	Uncertain
Zeller_G_2014_MSB_CCIS81887263ST-4-0.NODE_37_201809	No	No	No	No	No	No	No	No	No	No	No	No	No	Uncertain
Zeller_G_2014_MSB_CCIS87116798ST-4-0.NODE_19_101742	No	No	No	No	No	No	No	No	No	No	No	No	No	Uncertain
Zeller_G_2014_MSB_CCIS87116798ST-4-0.NODE_46_65438	No	No	No	No	No	No	No	No	No	No	No	No	No	Uncertain
Zeller_G_2014_MSB_CCIS88317640ST-4-0.NODE_595_41410	No	No	No	No	No	No	No	No	No	No	No	No	No	Uncertain
Zeller_G_2014_MSB_CCIS88317640ST-4-0.NODE_915_30944	No	No	No	No	No	No	No	No	No	No	No	No	No	Uncertain
Zeller_G_2014_MSB_CCIS90164298ST-4-0.NODE_1386_19474	No	No	No	No	No	No	No	No	No	No	No	No	No	Uncertain
Zeller_G_2014_MSB_CCIS90164298ST-4-0.NODE_1553_17856	No	No	No	No	No	No	No	No	No	No	No	No	No	Uncertain
Zeller_G_2014_MSB_CCIS90164298ST-4-0.NODE_3969_8535	No	No	No	No	No	No	No	No	No	No	No	No	No	Uncertain
Zeller_G_2014_MSB_CCIS90164298ST-4-0.NODE_45_141294	No	No	No	No	No	No	No	No	No	No	No	No	No	Uncertain
Zeller_G_2014_MSB_CCIS94417875ST-3-0.NODE_11_127462	No	No	No	No	No	No	No	No	No	No	No	No	No	Uncertain
Zeller_G_2014_MSB_CCIS94417875ST-3-0.NODE_237_26578	No	No	No	No	No	No	No	No	No	No	No	No	No	Uncertain
Zeller_G_2014_MSB_CCIS94417875ST-3-0.NODE_26_93690	No	No	No	No	No	No	No	No	No	No	No	No	No	Uncertain
Zeller_G_2014_MSB_CCIS94417875ST-3-0.NODE_38_79065	No	No	No	No	No	No	No	No	No	No	No	No	No	Uncertain
Zeller_G_2014_MSB_CCIS94417875ST-3-0.NODE_53_67248	No	No	No	No	No	No	No	No	No	No	No	No	No	Uncertain
Zeller_G_2014_MSB_CCIS94417875ST-3-0.NODE_7_139047	No	No	No	No	No	No	No	No	No	No	No	No	No	Uncertain
Zeller_G_2014_MSB_CCMD23101338ST-21-0.NODE_30388_1658	No	No	No	No	No	No	No	No	No	No	No	No	No	Uncertain
Zeller_G_2014_MSB_CCMD25963797ST-21-0.NODE_10598_2988	No	No	No	No	No	No	No	No	No	No	No	No	No	Uncertain
Zeller_G_2014_MSB_CCMD25963797ST-21-0.NODE_719_42272	No	No	No	No	No	No	No	No	No	No	No	No	No	Uncertain
Zeller_G_2014_MSB_CCMD45988061ST-21-0.NODE_170930_256	No	No	No	No	No	No	No	No	No	No	No	No	No	Uncertain
Zeller_G_2014_MSB_CCMD86114146ST-21-0.NODE_393_46347	No	No	No	No	No	No	No	No	No	No	No	No	No	Uncertain
Zeller_G_2014_MSB_CCMD87156761ST-21-0.NODE_6374_5438	No	No	No	No	No	No	No	No	No	No	No	No	No	Uncertain
Zhang_X_2015_NM_ERR589443.NODE_8320_3766	No	No	No	No	No	No	No	No	No	No	No	No	No	Uncertain
Zhang_X_2015_NM_ERR589543.NODE_110_84305	No	No	No	No	No	No	No	No	No	No	No	No	No	Uncertain
Zhang_X_2015_NM_ERR589543.NODE_147_71942	No	No	No	No	No	No	No	No	No	No	No	No	No	Uncertain
Zhang_X_2015_NM_ERR589543.NODE_42_143022	No	No	No	No	No	No	No	No	No	No	No	No	No	Uncertain
Zhang_X_2015_NM_ERR589790.NODE_351_50536	No	No	No	No	No	No	No	No	No	No	No	No	No	Uncertain
Zhang_X_2015_NM_ERR589826.NODE_434_48004	No	No	No	No	No	No	No	No	No	No	No	No	No	Uncertain
Zhang_X_2015_NM_ERR589843.NODE_899_32393	No	No	No	No	No	No	No	No	No	No	No	No	No	Uncertain
Zhang_X_2015_NM_ERR589844.NODE_1519_19115	No	No	No	No	No	No	No	No	No	No	No	No	No	Uncertain
Zhang_X_2015_NM_ERR589859.NODE_28979_1851	No	No	No	No	No	No	No	No	No	No	No	No	No	Uncertain
Zhang_X_2015_NM_ERR589874.NODE_71_147803	No	No	No	No	No	No	No	No	No	No	No	No	No	Uncertain
Xie_HL_2016_CS_35387.scaffold2097_2_95893	No	No	No	No	No	No	No	No	No	No	No	No	No	Uncertain
Xie_HL_2016_CS_35387.scaffold83578_1_128481	No	No	No	No	No	No	No	No	No	No	No	No	No	Uncertain
Xie_HL_2016_CS_35505.scaffold43668_5_76053	No	No	No	No	No	No	No	No	No	No	No	No	No	Uncertain
Xie_HL_2016_CS_35505.scaffold66133_2_18295	No	No	No	No	No	No	No	No	No	No	No	No	No	Uncertain
Xie_HL_2016_CS_35519.scaffold96101_2_2981	No	No	No	No	No	No	No	No	No	No	No	No	No	Uncertain
Xie_HL_2016_CS_35520.scaffold118805_3_48542	No	No	No	No	No	No	No	No	No	No	No	No	No	Uncertain
Xie_HL_2016_CS_35520.scaffold72621_2_12135	No	No	No	No	No	No	No	No	No	No	No	No	No	Uncertain
Xie_HL_2016_CS_35520.scaffold72621_3_15290	No	No	No	No	No	No	No	No	No	No	No	No	No	Uncertain
Xie_HL_2016_CS_35562.scaffold26698_2_165916	No	No	No	No	No	No	No	No	No	No	No	No	No	Uncertain
Xie_HL_2016_CS_35563.scaffold101972_1_85657	No	No	No	No	No	No	No	No	No	No	No	No	No	Uncertain
Xie_HL_2016_CS_35563.scaffold32968_2_104081	No	No	No	No	No	No	No	No	No	No	No	No	No	Uncertain
Xie_HL_2016_CS_35654.scaffold74956_4_29331	No	No	No	No	No	No	No	No	No	No	No	No	No	Uncertain
Xie_HL_2016_CS_35665.scaffold85749_1_17257	No	No	No	No	No	No	No	No	No	No	No	No	No	Uncertain
Xie_HL_2016_CS_35707.scaffold1337_6_12025	No	No	No	No	No	No	No	No	No	No	No	No	No	Uncertain
Xie_HL_2016_CS_35707.scaffold22361_11_21628	No	No	No	No	No	No	No	No	No	No	No	No	No	Uncertain
Xie_HL_2016_CS_35707.scaffold22361_12_12943	No	No	No	No	No	No	No	No	No	No	No	No	No	Uncertain
Xie_HL_2016_CS_35707.scaffold22361_4_29738	No	No	No	No	No	No	No	No	No	No	No	No	No	Uncertain
Xie_HL_2016_CS_35707.scaffold22361_7_7464	No	No	No	No	No	No	No	No	No	No	No	No	No	Uncertain
Xie_HL_2016_CS_35989.scaffold11518_4_116598	No	No	No	No	No	No	No	No	No	No	No	No	No	Uncertain
Xie_HL_2016_CS_35989.scaffold12178_1_80263	No	No	No	No	No	No	No	No	No	No	No	No	No	Uncertain
Xie_HL_2016_CS_35989.scaffold134214_2_75269	No	No	No	No	No	No	No	No	No	No	No	No	No	Uncertain
Xie_HL_2016_CS_35990.scaffold124878_3_97788	No	No	No	No	No	No	No	No	No	No	No	No	No	Uncertain
Xie_HL_2016_CS_35990.scaffold129521_1_67548	No	No	No	No	No	No	No	No	No	No	No	No	No	Uncertain
Xie_HL_2016_CS_35990.scaffold30438_5_7177	No	No	No	No	No	No	No	No	No	No	No	No	No	Uncertain
Xie_HL_2016_CS_35990.scaffold57795_1_94669	No	No	No	No	No	No	No	No	No	No	No	No	No	Uncertain
Xie_HL_2016_CS_35992.scaffold103265_1_45936	No	No	No	No	No	No	No	No	No	No	No	No	No	Uncertain
Xie_HL_2016_CS_35992.scaffold110959_1_23778	No	No	No	No	No	No	No	No	No	No	No	No	No	Uncertain
Xie_HL_2016_CS_35992.scaffold98135_1_61974	No	No	No	No	No	No	No	No	No	No	No	No	No	Uncertain
Xie_HL_2016_CS_35999.scaffold1775_2_184104	No	No	No	No	No	No	No	No	No	No	No	No	No	Uncertain
Xie_HL_2016_CS_36000.scaffold21340_5_152601	No	No	No	No	No	No	No	No	No	No	No	No	No	Uncertain
Xie_HL_2016_CS_36000.scaffold73201_5_38698	No	No	No	No	No	No	No	No	No	No	No	No	No	Uncertain
Xie_HL_2016_CS_36006.scaffold68835_1_86879	No	No	No	No	No	No	No	No	No	No	No	No	No	Uncertain
Xie_HL_2016_CS_36012.scaffold1300_2_148066	No	No	No	No	No	No	No	No	No	No	No	No	No	Uncertain
Xie_HL_2016_CS_36012.scaffold71232_1_114204	No	No	No	No	No	No	No	No	No	No	No	No	No	Uncertain
Xie_HL_2016_CS_36055.scaffold12661_2_91921	No	No	No	No	No	No	No	No	No	No	No	No	No	Uncertain
Xie_HL_2016_CS_36055.scaffold20563_1_48432	No	No	No	No	No	No	No	No	No	No	No	No	No	Uncertain
Xie_HL_2016_CS_36055.scaffold54287_1_22645	No	No	No	No	No	No	No	No	No	No	No	No	No	Uncertain
Xie_HL_2016_CS_36058.scaffold154767_4_1883	No	No	No	No	No	No	No	No	No	No	No	No	No	Uncertain
Xie_HL_2016_CS_36116.scaffold17147_2_66815	No	No	No	No	No	No	No	No	No	No	No	No	No	Uncertain
Xie_HL_2016_CS_36244.scaffold130416_1_1905	No	No	No	No	No	No	No	No	No	No	No	No	No	Uncertain
Xie_HL_2016_CS_36244.scaffold5470_1_25077	No	No	No	No	No	No	No	No	No	No	No	No	No	Uncertain
Xie_HL_2016_CS_36439.scaffold1497_1_78634	No	No	No	No	No	No	No	No	No	No	No	No	No	Uncertain
Xie_HL_2016_CS_36439.scaffold95134_1_82098	No	No	No	No	No	No	No	No	No	No	No	No	No	Uncertain
Xie_HL_2016_CS_36521.scaffold67826_2_41155	No	No	No	No	No	No	No	No	No	No	No	No	No	Uncertain
Xie_HL_2016_CS_36533.scaffold109060_1_23156	No	No	No	No	No	No	No	No	No	No	No	No	No	Uncertain
Xie_HL_2016_CS_36533.scaffold109060_2_65612	No	No	No	No	No	No	No	No	No	No	No	No	No	Uncertain
Xie_HL_2016_CS_36533.scaffold109948_1_44050	No	No	No	No	No	No	No	No	No	No	No	No	No	Uncertain
Xie_HL_2016_CS_36533.scaffold109948_3_39715	No	No	No	No	No	No	No	No	No	No	No	No	No	Uncertain
Xie_HL_2016_CS_36588.scaffold18274_2_70787	No	No	No	No	No	No	No	No	No	No	No	No	No	Uncertain
Xie_HL_2016_CS_36588.scaffold24129_5_34569	No	No	No	No	No	No	No	No	No	No	No	No	No	Uncertain
Xie_HL_2016_CS_36588.scaffold91503_1_86881	No	No	No	No	No	No	No	No	No	No	No	No	No	Uncertain
Xie_HL_2016_CS_36588.scaffold91700_1_58705	No	No	No	No	No	No	No	No	No	No	No	No	No	Uncertain
Xie_HL_2016_CS_36667.scaffold145621_1_7296	No	No	No	No	No	No	No	No	No	No	No	No	No	Uncertain
Xie_HL_2016_CS_36699.scaffold113773_1_77000	No	No	No	No	No	No	No	No	No	No	No	No	No	Uncertain
Xie_HL_2016_CS_36699.scaffold98061_2_55987	No	No	No	No	No	No	No	No	No	No	No	No	No	Uncertain
Xie_HL_2016_CS_36699.scaffold98812_2_67014	No	No	No	No	No	No	No	No	No	No	No	No	No	Uncertain
Xie_HL_2016_CS_37100.scaffold120473_3_35752	No	No	No	No	No	No	No	No	No	No	No	No	No	Uncertain
Xie_HL_2016_CS_37101.scaffold100038_3_53700	No	No	No	No	No	No	No	No	No	No	No	No	No	Uncertain
Xie_HL_2016_CS_37101.scaffold13180_3_24378	No	No	No	No	No	No	No	No	No	No	No	No	No	Uncertain
Xie_HL_2016_CS_37101.scaffold27711_3_93687	No	No	No	No	No	No	No	No	No	No	No	No	No	Uncertain
Xie_HL_2016_CS_37101.scaffold37656_1_67362	No	No	No	No	No	No	No	No	No	No	No	No	No	Uncertain
Xie_HL_2016_CS_37101.scaffold85527_1_67258	No	No	No	No	No	No	No	No	No	No	No	No	No	Uncertain
Xie_HL_2016_CS_37101.scaffold9388_1_123701	No	No	No	No	No	No	No	No	No	No	No	No	No	Uncertain
Xie_HL_2016_CS_37105.scaffold734_2_77457	No	No	No	No	No	No	No	No	No	No	No	No	No	Uncertain
Xie_HL_2016_CS_37105.scaffold91669_1_66375	No	No	No	No	No	No	No	No	No	No	No	No	No	Uncertain
Xie_HL_2016_CS_37137.scaffold22892_5_62762	No	No	No	No	No	No	No	No	No	No	No	No	No	Uncertain
Xie_HL_2016_CS_37137.scaffold90340_1_92340	No	No	No	No	No	No	No	No	No	No	No	No	No	Uncertain
Xie_HL_2016_CS_37137.scaffold95383_4_73480	No	No	No	No	No	No	No	No	No	No	No	No	No	Uncertain
Xie_HL_2016_CS_37138.scaffold106289_1_46778	No	No	No	No	No	No	No	No	No	No	No	No	No	Uncertain
Xie_HL_2016_CS_37138.scaffold106986_1_82011	No	No	No	No	No	No	No	No	No	No	No	No	No	Uncertain
Xie_HL_2016_CS_37138.scaffold25762_1_188090	No	No	No	No	No	No	No	No	No	No	No	No	No	Uncertain
Xie_HL_2016_CS_37138.scaffold74598_1_42200	No	No	No	No	No	No	No	No	No	No	No	No	No	Uncertain
Xie_HL_2016_CS_37182.scaffold62_1_53379	No	No	No	No	No	No	No	No	No	No	No	No	No	Uncertain
Xie_HL_2016_CS_37192.scaffold35082_1_41822	No	No	No	No	No	No	No	No	No	No	No	No	No	Uncertain
Xie_HL_2016_CS_37198.scaffold85275_3_23555	No	No	No	No	No	No	No	No	No	No	No	No	No	Uncertain
Xie_HL_2016_CS_37201.scaffold73742_2_67658	No	No	No	No	No	No	No	No	No	No	No	No	No	Uncertain
Xie_HL_2016_CS_37203.scaffold38587_1_30745	No	No	No	No	No	No	No	No	No	No	No	No	No	Uncertain
Xie_HL_2016_CS_37203.scaffold61936_7_71696	No	No	No	No	No	No	No	No	No	No	No	No	No	Uncertain
Xie_HL_2016_CS_37209.scaffold14251_2_152442	No	No	No	No	No	No	No	No	No	No	No	No	No	Uncertain
Xie_HL_2016_CS_37209.scaffold20939_2_46776	No	No	No	No	No	No	No	No	No	No	No	No	No	Uncertain
Xie_HL_2016_CS_37210.scaffold143_2_41690	No	No	No	No	No	No	No	No	No	No	No	No	No	Uncertain
Xie_HL_2016_CS_37223.scaffold40693_1_4786	No	No	No	No	No	No	No	No	No	No	No	No	No	Uncertain
Xie_HL_2016_CS_37229.scaffold21190_1_30599	No	No	No	No	No	No	No	No	No	No	No	No	No	Uncertain
Xie_HL_2016_CS_37229.scaffold6536_1_60586	No	No	No	No	No	No	No	No	No	No	No	No	No	Uncertain
Xie_HL_2016_CS_37232.scaffold15633_10_29995	No	No	No	No	No	No	No	No	No	No	No	No	No	Uncertain
Xie_HL_2016_CS_37232.scaffold42431_8_24356	No	No	No	No	No	No	No	No	No	No	No	No	No	Uncertain
Xie_HL_2016_CS_37233.scaffold11173_4_35709	No	No	No	No	No	No	No	No	No	No	No	No	No	Uncertain
Xie_HL_2016_CS_37233.scaffold127772_1_63010	No	No	No	No	No	No	No	No	No	No	No	No	No	Uncertain
Xie_HL_2016_CS_37233.scaffold9141_5_53720	No	No	No	No	No	No	No	No	No	No	No	No	No	Uncertain
Xie_HL_2016_CS_37233.scaffold9141_6_19619	No	No	No	No	No	No	No	No	No	No	No	No	No	Uncertain
Xie_HL_2016_CS_37254.scaffold90196_2_84594	No	No	No	No	No	No	No	No	No	No	No	No	No	Uncertain
Xie_HL_2016_CS_37264.scaffold21787_10_9385	No	No	No	No	No	No	No	No	No	No	No	No	No	Uncertain
Xie_HL_2016_CS_37264.scaffold21787_1_11742	No	No	No	No	No	No	No	No	No	No	No	No	No	Uncertain
Xie_HL_2016_CS_37264.scaffold21787_3_58979	No	No	No	No	No	No	No	No	No	No	No	No	No	Uncertain
Xie_HL_2016_CS_37269.scaffold14453_2_21406	No	No	No	No	No	No	No	No	No	No	No	No	No	Uncertain
Xie_HL_2016_CS_37269.scaffold26358_3_10067	No	No	No	No	No	No	No	No	No	No	No	No	No	Uncertain
Xie_HL_2016_CS_37287.scaffold197_1_28015	No	No	No	No	No	No	No	No	No	No	No	No	No	Uncertain
Xie_HL_2016_CS_37292.scaffold13136_4_13311	No	No	No	No	No	No	No	No	No	No	No	No	No	Uncertain
Xie_HL_2016_CS_37292.scaffold13136_5_11454	No	No	No	No	No	No	No	No	No	No	No	No	No	Uncertain
Xie_HL_2016_CS_37292.scaffold66410_2_7641	No	No	No	No	No	No	No	No	No	No	No	No	No	Uncertain
Xie_HL_2016_CS_37296.scaffold11220_3_150981	No	No	No	No	No	No	No	No	No	No	No	No	No	Uncertain
Xie_HL_2016_CS_37296.scaffold74674_1_112786	No	No	No	No	No	No	No	No	No	No	No	No	No	Uncertain
Xie_HL_2016_CS_37314.scaffold39135_2_4772	No	No	No	No	No	No	No	No	No	No	No	No	No	Uncertain
Xie_HL_2016_CS_37314.scaffold39135_4_17757	No	No	No	No	No	No	No	No	No	No	No	No	No	Uncertain
Xie_HL_2016_CS_37316.scaffold77520_2_12608	No	No	No	No	No	No	No	No	No	No	No	No	No	Uncertain
Xie_HL_2016_CS_37316.scaffold86172_1_74164	No	No	No	No	No	No	No	No	No	No	No	No	No	Uncertain
Xie_HL_2016_CS_37322.scaffold9571_2_320	No	No	No	No	No	No	No	No	No	No	No	No	No	Uncertain
Xie_HL_2016_CS_37331.scaffold122258_3_117516	No	No	No	No	No	No	No	No	No	No	No	No	No	Uncertain
Xie_HL_2016_CS_37331.scaffold93234_1_115446	No	No	No	No	No	No	No	No	No	No	No	No	No	Uncertain
Xie_HL_2016_CS_37337.scaffold64906_2_77255	No	No	No	No	No	No	No	No	No	No	No	No	No	Uncertain
Xie_HL_2016_CS_37349.scaffold133052_1_119836	No	No	No	No	No	No	No	No	No	No	No	No	No	Uncertain
Xie_HL_2016_CS_37651.scaffold877_1_38155	No	No	No	No	No	No	No	No	No	No	No	No	No	Uncertain
Xie_HL_2016_CS_37651.scaffold877_7_68827	No	No	No	No	No	No	No	No	No	No	No	No	No	Uncertain
Xie_HL_2016_CS_37753.scaffold110054_1_24214	No	No	No	No	No	No	No	No	No	No	No	No	No	Uncertain
Xie_HL_2016_CS_37798.scaffold69764_5_2842	No	No	No	No	No	No	No	No	No	No	No	No	No	Uncertain
Xie_HL_2016_CS_37829.scaffold35971_9_1037	No	No	No	No	No	No	No	No	No	No	No	No	No	Uncertain
HMP.SRS020869.scaffold38272_1_332	No	No	No	No	No	No	No	No	No	No	No	No	No	Uncertain
HMP.SRS048870.scaffold37591_1_30851	No	No	No	No	No	No	No	No	No	No	No	No	No	Uncertain
HMP.SRS048870.scaffold89200_1_15720	No	No	No	No	No	No	No	No	No	No	No	No	No	Uncertain
Qin_JJ_2012_Nature_SRR341670.scaffold90491_1_29834	No	No	No	No	No	No	No	No	No	No	No	No	No	Uncertain
Qin_JJ_2012_Nature_SRR341670.scaffold87766_4_11541	No	No	No	No	No	No	No	No	No	No	No	No	No	Uncertain
Enteritis_DCY0308.NODE_1569_19014	No	No	No	No	No	No	No	No	No	No	No	No	No	Uncertain
Feng_Q_2015_NC_ERR688626.NODE_44_153581	No	No	No	No	No	No	No	No	No	No	No	No	No	Uncertain
Feng_Q_2015_NC_ERR710424.NODE_46_178335	No	No	No	No	No	No	No	No	No	No	No	No	No	Uncertain
Feng_Q_2015_NC_ERR710429.NODE_1634_15065	No	No	No	No	No	No	No	No	No	No	No	No	No	Uncertain
Feng_Q_2015_NC_ERR710432.NODE_47_178432	No	No	No	No	No	No	No	No	No	No	No	No	No	Uncertain
Rampelli_S_2020_mSystems_SRR9655005.NODE_1368_7870	No	No	No	No	No	No	No	No	No	No	No	No	No	Uncertain
Rampelli_S_2020_mSystems_SRR9655014.NODE_29_169535	No	No	No	No	No	No	No	No	No	No	No	No	No	Uncertain
Smits_SA_2017_Science_SRR5763479.NODE_98_6022	No	No	No	No	No	No	No	No	No	No	No	No	No	Uncertain
Xie_HL_2016_CS_37337.scaffold11191_1_130544	No	No	No	No	No	No	No	No	No	No	No	No	No	Uncertain
Zeller_G_2014_MSB_CCIS09568613ST-4-0.NODE_3642_10824	No	No	No	No	No	No	No	No	No	No	No	No	No	Uncertain
Zeller_G_2014_MSB_CCIS38765456ST-20-0.NODE_30_190314	No	No	No	No	No	No	No	No	No	No	No	No	No	Uncertain
